# Supplementary material for: Considerations and practical implications of performing a phenotypic CRISPR/Cas survival screen
Source: PLoS One. 2022 Feb 17;17(2):e0263262. doi: 10.1371/journal.pone.0263262 (PMC8853573; doi:10.1371/journal.pone.0263262)
Supplement: S1 Table — (XLSX) [file pone.0263262.s009.xlsx]

## Sheet: DE iDux4_4.5h
S1 Table: Differentially expressed genes after 4.5h of doxycycline induction.
Gene.Symbol	baseMean	log2FC	lfcSE	stat	pvalue	padj
ZSCAN4	285.615	4.08489	0.175713	23.2475	1.50736e-119	1.25699e-115
LINC00633	137.905	3.25592	0.180712	18.0171	1.42974e-72	5.96132e-69
ZNF217	358.207	2.25598	0.129371	17.4381	4.23799e-68	1.17802e-64
SRSF8	133.28	2.41432	0.139634	17.2903	5.56537e-67	1.16024e-63
PRAMEF1	120.481	4.24961	0.248466	17.1034	1.40113e-65	2.3368e-62
RBBP6	221.337	1.89571	0.123211	15.3859	2.03387e-53	2.82674e-50
PNP	260.823	1.75981	0.119835	14.6853	8.01046e-49	9.54275e-46
ZNF296	105.832	2.72514	0.190843	14.2795	2.93823e-46	3.06274e-43
SIAH1	89.7477	2.92549	0.207142	14.1231	2.73546e-45	2.53455e-42
TRIM51	68.7233	3.38824	0.247753	13.6759	1.41521e-42	1.18014e-39
RFPL4B	87.8934	4.47471	0.331505	13.4981	1.60365e-41	1.21571e-38
KHDC1L	131.918	2.85856	0.21852	13.0814	4.20357e-39	2.92113e-36
CCNA1	208.501	2.17472	0.172053	12.6398	1.27311e-36	7.58321e-34
TFIP11	83.3291	2.7332	0.216226	12.6405	1.26266e-36	7.58321e-34
PRAMEF12	63.8248	3.68846	0.299403	12.3194	7.12422e-35	3.96059e-32
LEUTX	415.518	3.61972	0.301173	12.0187	2.83271e-33	1.47637e-30
ZNF622	66.3078	2.2637	0.192238	11.7755	5.21762e-32	2.55939e-29
HSPA1A	281.27	1.03396	0.10767	9.60308	7.75888e-22	3.59452e-19
RFPL1	47.0264	3.86006	0.407228	9.47886	2.5707e-21	1.12827e-18
PTPRJ	33.5739	3.15006	0.339459	9.27963	1.70073e-20	7.09121e-18
RFPL2	60.6361	3.3204	0.360084	9.22119	2.9383e-20	1.16678e-17
RFPL4A	51.7511	3.34403	0.364795	9.16689	4.8688e-20	1.84549e-17
ID1	100.439	-1.47047	0.164209	-8.95488	3.40095e-19	1.23307e-16
SLC34A2	57.5683	2.18782	0.254169	8.60772	7.45271e-18	2.58951e-15
TRIM43B	23.7546	4.09674	0.519831	7.8809	3.25023e-15	1.08415e-12
GTF2F1	58.7213	1.5424	0.200216	7.70368	1.32207e-14	4.2403e-12
TRIM48	29.0562	2.95358	0.401177	7.3623	1.80764e-13	5.58292e-11
DIO2	26.3473	3.73318	0.50818	7.34617	2.0396e-13	6.07436e-11
ANXA5	256.824	0.685005	0.0933953	7.33446	2.22613e-13	6.40126e-11
MRPL49	94.3683	1.05999	0.153663	6.89813	5.26908e-12	1.46463e-09
LOC441081	33.5843	3.75116	0.549605	6.82519	8.78085e-12	2.36205e-09
ZNF574	73.361	1.03452	0.163697	6.31974	2.6201e-10	6.82781e-08
C1orf63	31.1821	1.86827	0.302708	6.17187	6.7488e-10	1.7054e-07
DUXA	29.8035	2.5983	0.423497	6.13535	8.49699e-10	2.08401e-07
HSPA1B	50.544	1.05839	0.17449	6.0656	1.31464e-09	3.13223e-07
C21orf91	17.5002	2.3558	0.39689	5.93564	2.92697e-09	6.78e-07
DUSP18	10.4793	3.139	0.532472	5.89516	3.74329e-09	8.21454e-07
ZNHIT6	60.0675	1.14214	0.19369	5.89675	3.70737e-09	8.21454e-07
DPPA3	32.4103	2.47228	0.423942	5.83164	5.48864e-09	1.17358e-06
NXF1	107.658	0.804632	0.138728	5.80006	6.62926e-09	1.38203e-06
AVPI1	32.1443	1.35135	0.235899	5.72852	1.01312e-08	2.06059e-06
CXCR4	15.5106	3.89443	0.6982	5.57782	2.43555e-08	4.83573e-06
ID3	42.145	-1.09726	0.197807	-5.54712	2.90413e-08	5.63198e-06
PTP4A1	160.483	0.675166	0.123503	5.46678	4.58277e-08	8.68539e-06
EXOSC10	86.0839	0.830732	0.153359	5.41691	6.06384e-08	1.1237e-05
NDEL1	34.4183	1.19231	0.228542	5.21705	1.81795e-07	3.29563e-05
HOXB2	28.1802	1.42349	0.275771	5.16185	2.44519e-07	4.33839e-05
MGC21881	36.1679	1.22161	0.240742	5.07436	3.88797e-07	6.75454e-05
MFSD11	20.8226	1.70593	0.336754	5.0658	4.06691e-07	6.92121e-05
PLXNB3	61.8046	1.58006	0.312482	5.05649	4.27044e-07	7.12224e-05
HNRNPF	350.206	0.622907	0.125028	4.98213	6.28866e-07	0.000102826
SNAI1	12.6457	3.47008	0.710682	4.88275	1.04617e-06	0.000167769
KHDC1	18.9489	2.68854	0.555171	4.84273	1.28069e-06	0.000201503
C20orf112	9.87451	-2.37421	0.49787	-4.76873	1.85392e-06	0.000286293
CDC42EP1	122.653	-0.603329	0.127769	-4.72202	2.33513e-06	0.000354048
PRAMEF11	7.9966	3.70867	0.79447	4.6681	3.04003e-06	0.000452693
HES7	21.1901	-1.33803	0.293366	-4.56096	5.09191e-06	0.000729617
MSI1	81.9624	-0.664808	0.145853	-4.55809	5.16218e-06	0.000729617
SHC1	54.312	0.781055	0.171356	4.55809	5.16205e-06	0.000729617
RBM25	98.5936	0.662367	0.148325	4.46564	7.98311e-06	0.00110952
C1D	39.3165	0.935956	0.211007	4.43566	9.1792e-06	0.0012346
TMEM254-AS1	44.4602	1.51299	0.340995	4.437	9.12205e-06	0.0012346
TCEB3	44.1189	0.907669	0.204851	4.43087	9.38553e-06	0.00124232
PRRG4	8.04193	2.67727	0.607707	4.40554	1.05523e-05	0.00137493
SPTY2D1	20.6827	1.48375	0.337082	4.40176	1.07377e-05	0.00137757
RIT2	8.90729	4.7534	1.08411	4.3846	1.16199e-05	0.00146816
ZNF705A	6.02764	4.75456	1.09436	4.34462	1.39517e-05	0.00173647
PUM1	198.274	0.428344	0.0997399	4.2946	1.75005e-05	0.00214613
POLR2F	187.218	0.435135	0.101443	4.28945	1.79119e-05	0.00216474
NKIRAS1	34.4926	0.957563	0.224043	4.27402	1.91978e-05	0.00228701
BASP1	66.6616	0.736836	0.174392	4.22516	2.38769e-05	0.00280436
ITM2B	204.495	0.450287	0.106921	4.21141	2.53782e-05	0.00293929
KCNQ1OT1	29.9105	1.04614	0.249064	4.20028	2.66585e-05	0.00304528
SERTAD1	17.1718	1.27799	0.309033	4.13546	3.54252e-05	0.00399204
TGFB2	13.6223	1.93572	0.468458	4.13211	3.59446e-05	0.00399656
TGIF1	39.9561	-0.967201	0.235721	-4.10317	4.07531e-05	0.00447158
MEX3A	74.8628	-0.662725	0.164298	-4.03367	5.49123e-05	0.00594693
RGS2	23.9741	1.1844	0.293995	4.02866	5.60966e-05	0.0059973
MED26	8.9531	1.8725	0.467081	4.00895	6.09883e-05	0.00635726
OSR2	7.11503	2.31802	0.578079	4.00986	6.07537e-05	0.00635726
SEC61A1	171.698	0.467945	0.117275	3.99014	6.60355e-05	0.00679839
PRSS23	8.82585	1.90993	0.484285	3.94382	8.01925e-05	0.00815519
HSP90B1	132.536	0.457628	0.116552	3.92641	8.62247e-05	0.00866299
DYNC1I2	145.234	0.465149	0.118734	3.91759	8.9439e-05	0.00887895
RIC8A	51.3705	-0.714836	0.183827	-3.88863	0.000100813	0.00977537
TOMM6	693.776	0.593758	0.152656	3.88952	0.000100441	0.00977537
ZCCHC10	18.529	1.2195	0.31394	3.88449	0.000102546	0.0098291
MIDN	26.2585	-0.971055	0.251126	-3.8668	0.000110274	0.0104497
LOC284551	12.0455	1.99555	0.518646	3.84762	0.00011927	0.0111752
CDC42EP2	8.06285	-2.2335	0.581071	-3.84375	0.000121166	0.0112267
CITED4	34.7516	-0.856712	0.223141	-3.83933	0.000123368	0.0113051
TRA2B	374.374	0.429626	0.112056	3.83402	0.000126064	0.0114266
MCM9	9.33265	1.74015	0.454514	3.82859	0.000128878	0.0115561
JUND	51.3858	-0.677638	0.177438	-3.81901	0.000133989	0.0118159
NAA35	11.4304	1.39919	0.366485	3.81787	0.00013461	0.0118159
SHISA3	73.5206	-0.570661	0.149838	-3.80852	0.000139799	0.0121436
MELK	43.8525	0.767033	0.203727	3.765	0.000166548	0.014318
DLG3	35.8547	-0.817567	0.217865	-3.75264	0.000174982	0.0148895
PANX2	19.3162	1.16269	0.312108	3.72527	0.000195103	0.016434
PPP1R18	77.0159	-0.569819	0.153233	-3.71865	0.000200294	0.0167025
IER5	19.3047	1.10096	0.299804	3.67227	0.00024041	0.0198493
SBK1	23.8083	-0.985118	0.26853	-3.66856	0.000243922	0.0199418
MARK4	57.8764	-0.630208	0.172062	-3.66268	0.000249595	0.0202075
RYBP	47.5319	0.771799	0.211745	3.64494	0.000267451	0.0214449
C2orf69	46.2071	0.724915	0.199143	3.64016	0.000272466	0.021639
STIL	15.1962	1.18919	0.327026	3.63638	0.000276497	0.0217519
CIRBP	150.22	0.412203	0.113856	3.6204	0.000294147	0.022712
GLCCI1	18.5595	1.11594	0.308129	3.62165	0.000292732	0.022712
NACC1	76.1671	-0.537585	0.150048	-3.58274	0.000340007	0.0260121
CNPPD1	68.3176	-0.56618	0.158374	-3.57495	0.000350291	0.026081
EFNA2	10.1895	-1.39773	0.390907	-3.57561	0.000349414	0.026081
SEC61B	184.692	0.403071	0.112711	3.57616	0.000348679	0.026081
CHERP	134.625	0.413737	0.115871	3.57067	0.000356068	0.0262765
ZC3H15	64.0184	0.598227	0.167713	3.56697	0.000361137	0.0264168
PSRC1	40.657	-0.714653	0.200961	-3.55617	0.000376296	0.0272864
DDX21	264.796	0.35737	0.10063	3.55135	0.000383265	0.0275521
CCAR1	133.762	0.500308	0.140978	3.54883	0.000386944	0.0275789
ARPC3	23.932	-1.04947	0.296389	-3.54086	0.000398827	0.0281849
ZNF232	57.511	-0.625672	0.17689	-3.53707	0.000404599	0.0283525
RARG	20.399	-0.985051	0.279357	-3.52614	0.000421668	0.0292885
ZSCAN5A	15.2783	1.28797	0.365479	3.52406	0.00042498	0.0292885
ENAH	166.303	0.436676	0.12444	3.50912	0.000449592	0.0307307
MT-ATP8	1038.29	0.834751	0.238408	3.50136	0.000462891	0.0311294
PPP1R9B	23.552	-0.97392	0.277985	-3.50351	0.000459177	0.0311294
PRRC2C	93.4171	0.491977	0.141262	3.48273	0.00049632	0.0331105
PHF23	29.9209	-0.805584	0.231524	-3.47949	0.000502371	0.0332482
BCOR	14.2045	-1.14472	0.3296	-3.47306	0.000514555	0.0337864
ANK3	15.2564	1.09674	0.316193	3.46857	0.000523241	0.0340884
DARS	106.671	0.435114	0.12607	3.45137	0.000557749	0.0360548
DMRTA2	16.886	-1.09217	0.316717	-3.44841	0.000563905	0.0361723
CUL3	50.4422	0.6077	0.177059	3.43218	0.000598751	0.0375796
KLHL5	46.8955	0.591024	0.172215	3.4319	0.000599364	0.0375796
TGIF2	21.5617	-0.936367	0.272629	-3.43458	0.000593467	0.0375796
TRIP6	64.3071	-0.598155	0.174435	-3.42911	0.000605573	0.0376856
PMPCB	37.0836	0.698535	0.20394	3.4252	0.000614344	0.0379482
CLK1	19.4022	1.11265	0.326078	3.41224	0.000644317	0.0392187
SRRM1	39.0187	0.732731	0.214619	3.41411	0.000639917	0.0392187
EFNB1	39.531	-0.667656	0.196037	-3.40576	0.000659796	0.0396223
SLC6A8	54.5388	-0.605362	0.177761	-3.40549	0.000660451	0.0396223
ARF3	268.329	0.308045	0.0909152	3.38827	0.000703355	0.0413155
PRELP	14.0944	1.21723	0.359256	3.3882	0.000703537	0.0413155
RBM5	31.707	0.769079	0.226879	3.38982	0.000699397	0.0413155
PNN	80.3791	0.507111	0.150029	3.38008	0.000724645	0.0422575
CWC15	79.2947	0.546518	0.162089	3.37171	0.000747031	0.042962
EIF2S2	201.568	0.338507	0.100374	3.37247	0.000744985	0.042962
ALYREF	220.085	0.378303	0.112528	3.36185	0.000774213	0.0442203
ARL4D	37.7597	0.753636	0.225425	3.34318	0.000828235	0.046984
SKAP2	39.8436	0.712298	0.213189	3.34115	0.000834323	0.0470096
ELOF1	115.882	0.413506	0.124193	3.32955	0.000869849	0.0482151
GLIS2	31.3882	-0.759345	0.22804	-3.32988	0.000868835	0.0482151
SPG20	25.4836	-0.874171	0.26263	-3.32853	0.000873064	0.0482151
PAG1	5.70652	1.66433	0.500992	3.32207	0.000893521	0.0490202
C11orf31	143.573	0.402078	0.121216	3.31704	0.000909767	0.049562
STMN1	513.276	0.308788	0.0931389	3.31535	0.000915284	0.049562
ST3GAL2	23.4175	-0.899365	0.271733	-3.30974	0.000933831	0.0502401
DHFR	218.529	0.367637	0.111528	3.29635	0.000979488	0.0523587
ZNHIT1	83.2456	0.503316	0.152932	3.29111	0.00099792	0.0530042
SRM	401.774	0.387303	0.117794	3.28798	0.00100909	0.0532582
PRDM7	7.39341	1.84836	0.564859	3.27226	0.00106692	0.0559564
DTD2	62.8394	0.528301	0.161651	3.26816	0.0010825	0.0564183
CCNJ	28.1294	0.876887	0.26891	3.2609	0.0011106	0.0575236
LOC100188947	21.7763	0.966825	0.297135	3.25382	0.00113863	0.0586113
MRPS34	121.168	0.373251	0.114834	3.25034	0.00115268	0.0589704
FOXA1	11.0496	-1.27056	0.391464	-3.24566	0.00117179	0.0592216
LRRC8B	25.6944	0.778652	0.239829	3.2467	0.00116752	0.0592216
MRPL4	242.999	0.338869	0.104552	3.24116	0.00119043	0.0598014
TIMP1	323.809	0.357176	0.110327	3.23742	0.00120617	0.0602289
TOP2A	100.945	0.45165	0.140245	3.22045	0.00127992	0.0635311
CBX2	42.4246	-0.670642	0.208577	-3.21532	0.00130298	0.064293
NOG	10.3418	-1.28109	0.399296	-3.20838	0.00133487	0.0654792
HOXA11	19.2943	-0.917509	0.286445	-3.20309	0.00135961	0.0663028
TCP1	237.069	0.31983	0.100238	3.19072	0.00141921	0.0688068
TFAP2C	52.2321	0.617583	0.193825	3.18629	0.00144109	0.0694637
ANP32E	75.7855	-0.462418	0.145221	-3.18423	0.0014514	0.0695586
MTSS1L	25.1486	-0.88619	0.279581	-3.1697	0.00152595	0.0727135
DLX5	7.58175	-1.57323	0.497389	-3.16298	0.00156165	0.0739922
ATF7IP	27.8368	0.755508	0.239542	3.15396	0.00161069	0.0750366
DDX10	73.5045	0.48361	0.153298	3.15472	0.00160655	0.0750366
TBX5	13.1197	-1.16958	0.370809	-3.15412	0.0016098	0.0750366
DBR1	14.9864	1.17187	0.372176	3.14871	0.00163994	0.0757399
RIPK1	5.96922	-1.80838	0.574456	-3.14799	0.00164395	0.0757399
NDUFA12	396.031	0.358901	0.114312	3.13965	0.00169148	0.0775014
DLST	13.3321	1.06187	0.34049	3.11866	0.00181675	0.0783962
DPH5	104.784	0.422454	0.135497	3.11781	0.00182199	0.0783962
GNB2L1	543.588	0.314477	0.100335	3.13428	0.00172278	0.0783962
GPX1	193.322	0.378234	0.120798	3.13113	0.00174135	0.0783962
KITLG	9.18339	1.36653	0.437746	3.12174	0.00179783	0.0783962
LMO4	15.7387	1.01658	0.325163	3.12637	0.00176981	0.0783962
MYH9	262.613	0.310631	0.0996349	3.11769	0.00182276	0.0783962
PHF15	9.72596	-1.42004	0.45496	-3.12125	0.00180088	0.0783962
PIP4K2B	72.7578	-0.478966	0.153205	-3.1263	0.0017702	0.0783962
RFK	42.7508	0.674744	0.216437	3.11752	0.00182382	0.0783962
RMI1	53.6675	0.562873	0.180294	3.12197	0.00179647	0.0783962
SGMS1	8.31389	1.30877	0.418725	3.12562	0.00177434	0.0783962
SNUPN	140.64	0.777495	0.250291	3.10636	0.00189403	0.0809965
GADD45G	8.33887	-1.72821	0.559395	-3.08943	0.00200539	0.0853213
TRIM47	26.5716	-0.753779	0.244113	-3.08783	0.00201622	0.0853467
RHOBTB1	14.6238	1.13715	0.368505	3.08583	0.00202983	0.0854886
ARRDC1	7.46351	-1.5092	0.490424	-3.07732	0.00208868	0.0875251
ELAVL2	10.2532	1.15127	0.375025	3.06985	0.00214168	0.0889979
GOLGB1	18.9934	0.904049	0.294682	3.06788	0.00215584	0.0889979
LOC100216545	25.9298	0.868722	0.283047	3.06918	0.00214647	0.0889979
COPS3	88.3215	0.426726	0.139378	3.06164	0.00220125	0.0899813
LARP7	28.7039	0.735845	0.24028	3.06245	0.00219534	0.0899813
CCDC106	25.1774	-0.798576	0.261051	-3.05908	0.00222019	0.0903129
SOX12	30.9023	-0.670866	0.220055	-3.04863	0.00229891	0.093061
MMRN2	13.1575	1.63028	0.535628	3.04369	0.00233699	0.0941456
SAPCD2	70.2281	-0.512278	0.168516	-3.03993	0.00236632	0.0948689
CLUH	55.2392	-0.528505	0.174583	-3.02724	0.00246798	0.0975379
HN1	907.407	0.44824	0.147943	3.02982	0.002447	0.0975379
SMYD3	11.2414	-1.17048	0.386493	-3.02847	0.00245794	0.0975379
BCYRN1	593.9	0.443414	0.146621	3.02422	0.00249279	0.0978594
RCC2	58.7084	-0.545341	0.180374	-3.02339	0.00249959	0.0978594
ZNF711	58.7168	-0.522235	0.17289	-3.02062	0.00252258	0.0982982
CASP6	14.8757	1.02716	0.340396	3.01756	0.00254817	0.0988334
STC2	42.0544	-0.631395	0.209397	-3.01531	0.00256718	0.0991098
FABP5	354.982	0.319728	0.106255	3.00906	0.00262054	0.100704
RPP14	40.8857	0.569956	0.189853	3.0021	0.00268128	0.102565
HIVEP1	12.3426	1.03543	0.346066	2.992	0.00277157	0.105055
SLC25A5	524.042	0.321688	0.10751	2.99215	0.00277016	0.105055
CHMP1B	14.6093	0.95535	0.320441	2.98136	0.00286972	0.107537
LRFN1	17.0383	-0.948263	0.317857	-2.9833	0.00285155	0.107537
MAP1A	38.715	-0.677206	0.227196	-2.98072	0.00287573	0.107537
EIF5B	192.129	0.355062	0.119375	2.97434	0.00293624	0.109309
ZRANB2	93.1751	0.433843	0.146449	2.96242	0.00305233	0.113126
IMP4	93.5413	0.411021	0.13929	2.95083	0.00316923	0.116939
SOGA1	25.0374	-0.770915	0.261468	-2.94841	0.00319412	0.117338
SUPT6H	50.1407	0.552942	0.187644	2.94676	0.00321127	0.117451
RPS20	2464.11	-0.810314	0.275634	-2.93982	0.00328408	0.119589
SLC9A7	16.7471	-0.953342	0.325033	-2.93307	0.00335631	0.121161
YTHDC1	49.9003	0.572455	0.195169	2.93312	0.00335573	0.121161
COX7A2	604.607	0.389321	0.132976	2.92775	0.00341426	0.122722
CCDC174	13.4614	1.00484	0.34402	2.92087	0.00349056	0.124926
DDIT4	5.06585	-1.91023	0.654528	-2.91848	0.0035174	0.125349
RPL18	478.426	0.28437	0.0977515	2.90911	0.00362456	0.128618
GIGYF1	49.271	-0.574588	0.197661	-2.90693	0.0036499	0.128968
YTHDF3	33.4644	0.631925	0.21788	2.90034	0.00372761	0.131158
ART3	5.62781	2.46148	0.849624	2.89714	0.00376584	0.131644
TPRX1	61.4293	0.859818	0.296843	2.89654	0.00377299	0.131644
SREK1IP1	36.9388	0.616477	0.213657	2.88536	0.00390966	0.135844
SLCO4A1	13.2561	-1.05457	0.366264	-2.87926	0.00398609	0.137925
LINGO1	8.43604	-1.32547	0.461739	-2.87061	0.00409676	0.141169
RSRC2	108.533	0.370096	0.129506	2.85776	0.0042664	0.14641
ICMT	36.4889	-0.593509	0.207892	-2.85489	0.00430517	0.147135
SMCHD1	20.2971	-0.833929	0.292457	-2.85146	0.0043519	0.148124
AMMECR1	21.45	-0.785151	0.276047	-2.84426	0.00445148	0.149745
JUNB	7.67284	-1.4704	0.516995	-2.84412	0.00445337	0.149745
RERE	27.3498	0.654999	0.230124	2.84629	0.00442321	0.149745
SQSTM1	79.5508	-0.42756	0.150621	-2.83864	0.0045306	0.15173
PLD6	106.351	-0.361282	0.127422	-2.83533	0.00457782	0.152698
NAT8L	48.6145	-0.542124	0.191443	-2.83177	0.00462905	0.153181
TSEN34	181.798	0.28855	0.101879	2.83227	0.0046219	0.153181
RNF181	188.911	0.287081	0.101456	2.82962	0.0046604	0.153609
WDR6	76.7743	-0.410859	0.145266	-2.82832	0.00467934	0.153626
KLF16	17.5108	-0.914657	0.32492	-2.81503	0.00487731	0.159498
BTG2	5.46869	-1.45095	0.51614	-2.81115	0.00493648	0.159955
SAMD8	8.40931	1.89655	0.674759	2.8107	0.00494333	0.159955
TESK2	5.55372	1.91558	0.681619	2.81034	0.00494885	0.159955
BBC3	7.01881	-1.35808	0.485825	-2.79542	0.0051833	0.166547
C17orf80	9.4763	1.14491	0.409759	2.79412	0.00520417	0.166547
NDUFS8	111.177	0.37655	0.134791	2.79359	0.0052127	0.166547
BBS4	12.4018	1.0434	0.374113	2.78899	0.00528729	0.166923
RPL14	1385.17	0.637939	0.228656	2.78996	0.00527151	0.166923
RPL27	264.97	0.306299	0.109866	2.78793	0.00530453	0.166923
YWHAB	482.268	0.349947	0.125489	2.78867	0.00529241	0.166923
NUCKS1	302.88	0.353669	0.127059	2.78349	0.00537776	0.168591
LINS	8.72542	1.18331	0.425523	2.78084	0.00542185	0.169336
HARS2	18.4703	0.804648	0.290172	2.77301	0.0055541	0.17282
RPL10	1791.89	0.912958	0.33007	2.76595	0.00567572	0.175296
SDC2	96.9677	0.382812	0.138355	2.76687	0.00565969	0.175296
FIGNL2	7.95928	-1.24732	0.451634	-2.76179	0.00574847	0.176804
NGDN	108.158	0.384446	0.139326	2.75934	0.00579189	0.176804
PDGFRA	13.3851	0.914758	0.331357	2.76064	0.00576879	0.176804
SPSB4	9.00801	-1.06833	0.387306	-2.75835	0.00580935	0.176804
DUSP9	67.9417	-0.477957	0.173398	-2.75641	0.00584398	0.177211
MAFF	6.87317	-1.43808	0.522411	-2.75278	0.00590921	0.177895
RTF1	39.2819	0.60174	0.218583	2.75291	0.00590688	0.177895
EPM2AIP1	61.0629	0.448568	0.163175	2.74899	0.00597786	0.178671
FASTKD5	78.3522	0.402808	0.146482	2.74989	0.00596158	0.178671
RGMA	7.96804	-1.23924	0.451168	-2.74674	0.00601915	0.179263
LAMTOR3	21.0798	0.800827	0.292553	2.73738	0.00619315	0.183789
DNAJB1	103.142	0.384636	0.14068	2.73411	0.00625487	0.184962
PSMG1	78.4903	-0.409792	0.150089	-2.73032	0.00632728	0.186442
SAC3D1	53.5402	-0.488261	0.178953	-2.72843	0.00636366	0.186854
ARV1	70.5739	0.437525	0.160762	2.72157	0.00649731	0.190109
APEX1	150.058	0.282036	0.103859	2.71557	0.00661613	0.192237
CAP1	157.286	0.318101	0.117103	2.71642	0.00659919	0.192237
ACTA2	5.19096	1.64739	0.607201	2.71309	0.00666593	0.19238
EEF2	850.278	0.357698	0.131845	2.71302	0.00666722	0.19238
EI24	347.961	0.293847	0.108411	2.71049	0.0067184	0.192525
ZNF689	21.8901	0.690248	0.254598	2.71113	0.00670537	0.192525
NHSL1	32.1547	0.585033	0.216118	2.707	0.00678939	0.193262
S100A10	127.169	0.329035	0.121603	2.70582	0.00681366	0.193262
TAL1	9.88114	-1.03812	0.383617	-2.70615	0.00680685	0.193262
SHOC2	58.0019	0.453296	0.167643	2.70394	0.00685233	0.1937
PABPC1	299.555	0.281221	0.104133	2.7006	0.00692153	0.194995
MLL5	12.2753	0.884266	0.328242	2.69394	0.00706118	0.19826
NUDT4	16.7176	0.81229	0.301847	2.69107	0.00712237	0.198643
TNKS1BP1	27.0339	-0.662895	0.246332	-2.69106	0.00712246	0.198643
GCH1	16.6931	-0.910065	0.338456	-2.68887	0.00716937	0.199285
CNIH	60.4857	0.448181	0.166762	2.68755	0.00719787	0.199412
RNF11	45.9163	0.544441	0.202854	2.68391	0.00727677	0.20093
BCL3	9.76036	-1.09156	0.406949	-2.68229	0.00731206	0.201016
ITFG2	24.4527	0.663013	0.247249	2.68156	0.00732807	0.201016
RUNX3	25.9567	-0.676831	0.252847	-2.67683	0.00743213	0.201878
UCHL1	744.534	0.363202	0.135631	2.67787	0.00740926	0.201878
ZNFX1	20.6175	-0.748246	0.279466	-2.67742	0.00741926	0.201878
HHLA2	36.668	0.564039	0.210906	2.67436	0.00748711	0.202711
MSMO1	156.312	-0.316921	0.118717	-2.66955	0.00759526	0.204974
ADPGK	32.75	0.664565	0.249663	2.66185	0.0077712	0.208373
CDC42EP4	22.6742	-0.686279	0.257777	-2.6623	0.00776083	0.208373
FAM198B	26.495	-0.667396	0.251039	-2.65854	0.00784802	0.209648
IMP3	404.301	0.283844	0.106902	2.65517	0.00792686	0.209648
PPP1R9A	7.41561	1.17004	0.440497	2.65619	0.00790295	0.209648
SMC3	52.8507	0.454398	0.171092	2.65586	0.00791063	0.209648
ZBTB2	16.0793	-0.871903	0.328472	-2.65442	0.00794446	0.209648
ALPPL2	19.1399	0.960727	0.362822	2.64793	0.00809865	0.213043
ETHE1	31.445	-0.602094	0.227495	-2.64663	0.00812981	0.21319
PARP16	12.6276	-1.04189	0.394042	-2.64411	0.00819055	0.21352
RILPL1	24.2896	-0.646869	0.244657	-2.64399	0.00819359	0.21352
ATP5J	811.809	0.342239	0.129535	2.64206	0.00824046	0.214072
ZFHX4	12.8013	0.832955	0.315402	2.64094	0.00826773	0.214114
ATP6AP2	173.361	0.289586	0.109951	2.63378	0.00844403	0.214986
FAM195A	34.441	-0.54003	0.204932	-2.63516	0.00840974	0.214986
H2AFY	317.199	0.2457	0.0931587	2.63743	0.00835363	0.214986
NFIX	8.90203	-1.25647	0.476689	-2.63582	0.00839337	0.214986
RNF44	19.8492	-0.76509	0.290545	-2.63329	0.00845611	0.214986
SCAMP2	36.129	0.532525	0.202133	2.63452	0.00842562	0.214986
SOX13	21.6335	-0.73146	0.278431	-2.62708	0.00861215	0.218288
MDM2	26.3362	-0.627352	0.238984	-2.62508	0.00866284	0.218489
TLE3	24.4271	-0.642254	0.244696	-2.6247	0.00867247	0.218489
HINT1	369.135	0.256385	0.0977796	2.62207	0.00873964	0.219381
RPLP2	811.656	0.355629	0.135671	2.62126	0.0087605	0.219381
TET1	35.6816	-0.554438	0.211764	-2.61819	0.00883979	0.220704
APBB2	19.2443	-0.745099	0.285601	-2.60888	0.00908383	0.22334
COPE	138.573	0.338601	0.129827	2.60809	0.00910481	0.22334
DVL1	40.1946	-0.532195	0.204089	-2.60766	0.00911628	0.22334
FASN	325.394	0.341329	0.130783	2.6099	0.0090569	0.22334
MYO10	196.261	-0.3276	0.125552	-2.60929	0.00907314	0.22334
SIX5	28.7431	-0.604104	0.23172	-2.60704	0.00913285	0.22334
ZNF764	13.3076	-0.878386	0.336911	-2.60717	0.00912934	0.22334
ARL4C	44.754	-0.494633	0.190035	-2.60285	0.00924516	0.224768
SAFB	75.2999	-0.414856	0.159379	-2.60295	0.00924255	0.224768
DHRS3	17.0943	-0.778233	0.299229	-2.60079	0.00930081	0.225463
SLC30A6	22.242	0.697677	0.268431	2.59909	0.00934704	0.225927
TMSB10	328.177	0.28698	0.11071	2.59217	0.0095372	0.229857
NAP1L1	242.936	0.26295	0.101499	2.59068	0.00957876	0.230194
ARL4A	26.2869	0.629665	0.244336	2.57705	0.00996485	0.230846
CXorf56	11.8403	-0.931464	0.360386	-2.58463	0.00974846	0.230846
FHOD1	25.36	-0.69776	0.270528	-2.57925	0.00990146	0.230846
LARP1	473.377	0.279621	0.108367	2.58031	0.00987103	0.230846
MT-ND3	3102.69	0.689665	0.267622	2.57702	0.00996575	0.230846
NOLC1	161.032	0.275897	0.106815	2.58294	0.00979636	0.230846
REEP4	135.711	-0.31749	0.122901	-2.58331	0.00978586	0.230846
RPS19	680.83	0.281052	0.108857	2.58185	0.0098273	0.230846
RRAGA	37.1495	0.513015	0.198864	2.57973	0.00988772	0.230846
SOX8	8.27772	-1.16391	0.451422	-2.57833	0.00992797	0.230846
TGFB1I1	25.6756	0.669015	0.259013	2.58294	0.00979628	0.230846
TPT1	532.312	0.271763	0.105029	2.58752	0.00966701	0.230846
TRAPPC6B	29.925	0.635241	0.246484	2.57721	0.00996022	0.230846
C9orf40	20.7007	0.692582	0.269001	2.57464	0.0100344	0.231421
TIPARP	15.0129	0.872041	0.338757	2.57424	0.0100461	0.231421
CELSR2	19.5768	-0.721562	0.280449	-2.57288	0.0100856	0.231691
ARHGEF2	28.4811	-0.621413	0.242367	-2.56394	0.0103491	0.236643
NARG2	22.3194	0.71857	0.280396	2.5627	0.0103863	0.236643
PAGR1	43.2217	-0.508127	0.198247	-2.5631	0.0103744	0.236643
NACC2	13.7972	-0.884391	0.345383	-2.56061	0.0104489	0.237421
TMEM179B	97.4483	0.334526	0.130786	2.55781	0.0105332	0.238088
UTP18	194.012	-0.317445	0.124111	-2.55774	0.0105354	0.238088
ELF4	30.764	-0.661881	0.259173	-2.55382	0.010655	0.238098
FGFR2	26.8976	0.619073	0.242388	2.55406	0.0106475	0.238098
NR2F2	22.6094	-0.657275	0.257448	-2.55305	0.0106786	0.238098
NRDE2	8.25596	1.45316	0.569041	2.5537	0.0106586	0.238098
SRF	74.8816	-0.383689	0.150134	-2.55564	0.0105992	0.238098
PLEKHG3	30.0042	-0.607768	0.238243	-2.55104	0.0107402	0.238198
TACC1	12.4394	0.867805	0.340071	2.55183	0.0107158	0.238198
STEAP2	8.45371	-1.15387	0.452575	-2.54956	0.0107858	0.238576
FLNA	175.075	0.292796	0.114956	2.54704	0.0108642	0.239673
RPUSD3	140.975	0.292744	0.115003	2.54553	0.0109111	0.240073
DYX1C1	33.4493	0.591792	0.232853	2.54148	0.0110385	0.241017
FARSB	98.0824	0.339848	0.133746	2.541	0.0110536	0.241017
FGFR1	175.245	-0.277492	0.10918	-2.5416	0.0110347	0.241017
RNF208	25.78	-0.640724	0.252205	-2.54049	0.0110696	0.241017
CD63	222.993	0.267083	0.105228	2.53814	0.0111445	0.242015
CCT6A	399.145	0.226859	0.0896213	2.53131	0.0113636	0.245604
SMC4	109.598	0.500253	0.197638	2.53116	0.0113687	0.245604
BAG1	30.027	-0.596106	0.235688	-2.52921	0.0114318	0.24633
GTF2A2	459.839	0.265707	0.105327	2.52269	0.0116461	0.250168
RPS15	803.203	0.363496	0.144132	2.52197	0.0116699	0.250168
ILF3-AS1	18.4524	0.728181	0.289258	2.51741	0.0118222	0.252783
CRTC3	33.0595	-0.560274	0.222883	-2.51376	0.0119453	0.254207
DYNC2H1	18.8398	0.82193	0.327027	2.51334	0.0119593	0.254207
NDUFC1	206.425	0.238341	0.0949654	2.50977	0.012081	0.254207
PHACTR2	5.13721	1.45208	0.579067	2.50762	0.0121549	0.254207
RPL32	664.786	0.28976	0.115506	2.50861	0.0121208	0.254207
RPS25	717.491	0.336814	0.13435	2.507	0.0121761	0.254207
UBE2G1	51.325	-0.474047	0.189017	-2.50796	0.0121432	0.254207
UBE2M	118.803	-0.339554	0.135208	-2.51134	0.0120272	0.254207
VCL	54.335	0.446686	0.178212	2.50649	0.0121937	0.254207
ZNRF2	8.64901	-1.024	0.408115	-2.50909	0.0121042	0.254207
LRFN4	13.8035	-0.823699	0.329596	-2.49911	0.0124505	0.258831
MT-ND2	2153.05	0.852449	0.341326	2.49746	0.0125085	0.258831
ZBTB11	54.7402	0.441496	0.176742	2.49797	0.0124907	0.258831
LAMP2	109.714	0.324617	0.130394	2.48951	0.012792	0.262741
LINC00617	5.89938	-1.42863	0.573809	-2.48973	0.0127839	0.262741
TXNDC15	67.0834	-0.422405	0.169607	-2.49049	0.0127567	0.262741
CPSF2	41.8196	-0.511541	0.20565	-2.48743	0.0128668	0.263628
SH3BGRL3	232.439	0.273079	0.109861	2.48567	0.0129309	0.264291
CDC42EP3	26.5824	0.596237	0.240309	2.48112	0.013097	0.265731
MTF2	42.6029	0.481963	0.194192	2.48189	0.0130688	0.265731
ZNF48	15.0733	-0.825837	0.332683	-2.48235	0.0130518	0.265731
ASAP1	31.479	0.611246	0.246757	2.47711	0.0132449	0.266856
LARP1B	8.99345	1.07705	0.434968	2.47616	0.0132804	0.266856
TMEM222	44.2645	0.484802	0.195783	2.47621	0.0132784	0.266856
VPS37B	17.7378	-0.707329	0.285652	-2.47619	0.0132792	0.266856
ELP5	62.6393	0.39618	0.160157	2.4737	0.013372	0.268051
CSNK1D	70.1534	-0.380177	0.153744	-2.47278	0.0134065	0.268098
DLK2	10.7142	-0.951562	0.385614	-2.46765	0.0136002	0.268721
PRRC2B	76.1878	-0.359742	0.145695	-2.46915	0.0135436	0.268721
RBM22	50.7533	0.435712	0.176621	2.46694	0.0136274	0.268721
TAF1D	11.3223	0.931833	0.377367	2.4693	0.0135377	0.268721
TAF9	125.746	0.302814	0.122566	2.47061	0.0134882	0.268721
TFCP2	24.9274	-0.607631	0.246319	-2.46684	0.013631	0.268721
ZNF827	17.6355	0.748453	0.303572	2.46548	0.0136828	0.269106
DANCR	458.401	0.250771	0.101866	2.46179	0.0138247	0.270323
NAB2	5.06605	-1.4338	0.582529	-2.46134	0.0138419	0.270323
PSMD8	115.513	0.305917	0.12421	2.46291	0.0137816	0.270323
ARMCX3	40.6828	0.491138	0.19967	2.45975	0.0139034	0.270888
GLT8D1	10.8854	-0.965753	0.39282	-2.45852	0.0139513	0.271188
C5orf44	8.9373	0.995579	0.405227	2.45684	0.0140164	0.271821
MPP3	11.1225	-1.01112	0.41222	-2.45287	0.0141723	0.27294
PELO	45.3655	0.453391	0.184774	2.45375	0.0141375	0.27294
RPP25	6.65829	-1.20814	0.492479	-2.45318	0.0141598	0.27294
SIPA1L2	12.3331	0.864784	0.352696	2.45192	0.0142096	0.273027
ACD	29.7409	0.599554	0.244613	2.45103	0.0142448	0.273074
ACTN1	168.389	0.269714	0.110123	2.44922	0.0143167	0.273824
SRRD	10.4377	-0.961526	0.393311	-2.4447	0.0144974	0.276644
LYAR	53.2135	0.45214	0.185221	2.44108	0.0146435	0.278598
RAB2B	24.284	-0.671658	0.275212	-2.44051	0.0146666	0.278598
EVA1B	20.6668	-0.682297	0.280155	-2.43543	0.0148743	0.279992
KIAA1967	63.4323	-0.451151	0.185212	-2.43586	0.0148564	0.279992
SACM1L	31.6923	0.546217	0.224138	2.43697	0.0148108	0.279992
SSU72	51.6982	-0.409594	0.168108	-2.43649	0.0148306	0.279992
SERTAD3	6.5786	-1.1418	0.469512	-2.43188	0.0150205	0.282108
BNIP3	101.018	-0.323538	0.133446	-2.42449	0.01533	0.285989
DDX6	51.0898	-0.422132	0.174084	-2.42487	0.015314	0.285989
HOXC8	7.43526	-1.24847	0.514599	-2.42611	0.0152617	0.285989
RNF213	23.6514	0.657286	0.271447	2.42141	0.0154603	0.287776
KIAA0020	16.5434	0.772321	0.31996	2.4138	0.015787	0.293202
CNPY2	85.6095	0.343606	0.142447	2.41217	0.0158578	0.293211
DDX56	46.3644	0.431522	0.178848	2.41279	0.0158311	0.293211
OTX1	13.0632	0.895175	0.371326	2.41075	0.0159196	0.293703
ZNF317	68.4612	-0.395779	0.164233	-2.40986	0.0159586	0.293772
ITGA6	8.06903	-1.29538	0.53794	-2.40803	0.0160387	0.293949
RPL19	632.031	0.26373	0.109519	2.40808	0.0160369	0.293949
SERBP1	275.59	0.227248	0.0944042	2.40718	0.0160763	0.293992
ZNF770	213.758	0.245877	0.102243	2.40484	0.0161797	0.295235
LGI2	5.2652	1.32337	0.55111	2.40128	0.0163376	0.297466
DNAJC19	31.4756	0.535397	0.223038	2.40048	0.0163736	0.297472
AGPAT5	40.62	0.456678	0.19111	2.38961	0.016866	0.299673
BCL9	25.2263	-0.580213	0.242635	-2.3913	0.0167889	0.299673
CHST3	9.81444	-1.01413	0.423972	-2.39197	0.0167582	0.299673
CROT	12.1035	0.875815	0.36669	2.38843	0.0169205	0.299673
E2F2	24.8015	-0.625834	0.261469	-2.39353	0.0166872	0.299673
LDHB	356.082	0.235536	0.0984252	2.39304	0.0167092	0.299673
RPS15A	895.627	0.351857	0.147128	2.3915	0.0167799	0.299673
RTN4	161.594	0.27599	0.115206	2.39562	0.0165922	0.299673
SETD1B	30.1506	-0.604314	0.25252	-2.39313	0.0167051	0.299673
SRP9	189.234	0.257079	0.10764	2.38831	0.016926	0.299673
UBE2E3	413.002	-0.256273	0.107016	-2.39472	0.0166329	0.299673
VPS37D	8.94667	-1.00854	0.422156	-2.38902	0.0168933	0.299673
GNG11	10.1256	1.11518	0.467238	2.38674	0.0169983	0.300316
AK3	49.2167	0.476786	0.20017	2.3819	0.0172235	0.302372
NRARP	14.7008	-0.788837	0.331004	-2.38316	0.0171645	0.302372
ZNF614	17.6088	-0.717198	0.301015	-2.38259	0.0171911	0.302372
DUSP14	42.2263	-0.468091	0.196613	-2.38077	0.0172766	0.302667
PRKAR2B	13.9922	0.77159	0.324308	2.37919	0.0173509	0.303331
CAMTA2	18.2975	-0.700751	0.294756	-2.37739	0.0174357	0.304176
CLTC	261.917	0.256315	0.107878	2.37597	0.0175027	0.304708
C12orf43	18.1397	0.698833	0.294369	2.374	0.0175964	0.304867
HYAL2	8.31662	-1.00045	0.421301	-2.37467	0.0175648	0.304867
PSMA3	311.762	0.239481	0.100931	2.37271	0.0176581	0.304867
SETD1A	26.4936	-0.622701	0.262389	-2.3732	0.0176349	0.304867
INTS3	19.1643	-0.692649	0.292045	-2.37171	0.0177058	0.305058
AEN	108.66	-0.312698	0.131889	-2.37092	0.017744	0.305088
OTX2	40.0102	-0.474785	0.2005	-2.368	0.0178845	0.30687
KHSRP	208.684	0.281388	0.119073	2.36315	0.0181205	0.310281
PIM1	14.2325	-1.04927	0.444242	-2.36192	0.0181804	0.310668
RLF	9.25654	0.99998	0.424008	2.3584	0.0183539	0.312353
SH3KBP1	24.8873	0.63078	0.26746	2.35841	0.0183533	0.312353
ATXN7L3	45.2484	-0.452919	0.192231	-2.35612	0.0184667	0.313165
ZSCAN16	16.5458	-0.722657	0.306741	-2.35592	0.0184767	0.313165
NOB1	40.7237	-0.511399	0.21714	-2.35516	0.0185149	0.313175
RPL7A	784.385	0.304689	0.129444	2.35382	0.0185816	0.313668
AIF1L	18.632	-0.689262	0.29317	-2.35106	0.0187198	0.313875
CRLF1	15.8864	0.749632	0.31882	2.35127	0.0187094	0.313875
CYFIP2	19.5719	0.673089	0.286351	2.35058	0.0187444	0.313875
ORC5	80.7212	0.379114	0.161217	2.35157	0.0186944	0.313875
IRX3	11.6085	-0.86504	0.36856	-2.34708	0.0189211	0.315566
VASP	11.0179	-0.871449	0.371262	-2.34726	0.0189119	0.315566
C22orf29	27.6522	0.558524	0.238051	2.34624	0.0189638	0.315646
GATA3	8.35201	1.0277	0.438401	2.34419	0.0190686	0.316759
ESF1	25.0688	0.602515	0.257368	2.34107	0.0192288	0.318785
SDAD1	39.9414	0.473219	0.202208	2.34026	0.0192704	0.318842
BAG2	125.632	0.310293	0.132756	2.33732	0.0194228	0.319981
EID1	247.156	0.235328	0.100689	2.33719	0.0194293	0.319981
POLE2	15.5872	-0.759081	0.324924	-2.33618	0.0194817	0.319981
PPP2R2B	43.4072	0.430447	0.184269	2.33597	0.0194928	0.319981
KIAA1551	14.82	0.851936	0.364832	2.33515	0.0195358	0.320057
ARPC2	469.645	0.252715	0.108375	2.33185	0.0197087	0.321328
CMSS1	26.6033	0.547184	0.234749	2.33093	0.0197571	0.321328
MCM2	104.673	0.335465	0.144016	2.32935	0.0198403	0.321328
NDUFA1	819.949	0.315942	0.13564	2.32927	0.0198446	0.321328
SALL2	17.0096	-0.717282	0.307855	-2.32993	0.0198098	0.321328
ZNF263	18.1124	-0.707434	0.303417	-2.33155	0.0197242	0.321328
ATP2B4	16.1074	-0.726245	0.312214	-2.32611	0.0200125	0.322793
TXN	150.531	0.261942	0.112577	2.32679	0.0199763	0.322793
SDCBP	40.3095	0.447017	0.192286	2.32476	0.0200849	0.323336
ARNTL2	6.61767	1.0696	0.460789	2.32125	0.0202736	0.325744
CSE1L	251.581	0.297633	0.128574	2.31487	0.02062	0.330674
DLD	121.666	0.284281	0.123053	2.31023	0.0208753	0.334077
PPP1R15A	11.0246	-0.937077	0.405865	-2.30884	0.0209524	0.334077
TMEM115	27.7112	-0.539664	0.233706	-2.30915	0.020935	0.334077
RPL23	555.995	0.234086	0.101444	2.30754	0.0210248	0.334384
SRC	18.3913	-0.729863	0.316362	-2.30705	0.0210519	0.334384
FOXP1	43.7554	-0.470726	0.204398	-2.30299	0.0212792	0.336713
MT-CO3	3113.14	0.657453	0.285441	2.30329	0.0212626	0.336713
EIF1AX	359.478	0.43688	0.18984	2.3013	0.0213744	0.337578
COQ2	26.893	-0.57007	0.248267	-2.29619	0.0216649	0.34152
AMOTL2	43.3997	-0.462693	0.201764	-2.29324	0.0218339	0.341601
DDX1	78.2283	0.347279	0.151331	2.29484	0.0217424	0.341601
ITPR3	16.4367	0.678558	0.295765	2.29425	0.0217763	0.341601
URB1	45.3476	0.456174	0.198888	2.29363	0.0218118	0.341601
PLXNA1	21.2105	-0.668016	0.291971	-2.28795	0.0221403	0.345745
LOC283683	9.37942	-0.950366	0.41575	-2.2859	0.0222598	0.346962
DUSP16	19.0778	-0.620858	0.271773	-2.28447	0.0223437	0.347619
THOC2	40.6495	0.524922	0.229921	2.28305	0.0224273	0.347623
ZNF414	14.7347	-0.761204	0.333376	-2.28332	0.0224116	0.347623
EZR	65.116	-0.367637	0.161783	-2.27241	0.0230618	0.356309
RWDD1	33.1147	0.563092	0.247816	2.27222	0.0230732	0.356309
FAU	695.062	0.261202	0.115083	2.26969	0.0232264	0.358012
EMC2	13.3386	-0.757478	0.333969	-2.26811	0.0233228	0.358835
HOXC6	5.36175	-1.3948	0.615928	-2.26456	0.0235398	0.35952
PHF13	17.9809	-0.662038	0.292173	-2.26591	0.0234568	0.35952
PJA1	66.508	-0.370383	0.163531	-2.26491	0.0235184	0.35952
UBTF	20.2692	-0.646631	0.285462	-2.26521	0.0234999	0.35952
DSEL	8.387	1.00048	0.441961	2.26373	0.0235904	0.359635
MGC2752	27.3607	-0.51784	0.228892	-2.26238	0.0236738	0.360248
RBM15	23.151	0.612563	0.271217	2.25857	0.02391	0.36318
ECHS1	98.4116	0.291827	0.129487	2.25372	0.0242139	0.365075
ITGB5	15.7064	-0.755489	0.335025	-2.25502	0.0241319	0.365075
NRBF2	11.9662	0.907721	0.402879	2.25309	0.0242537	0.365075
OLIG2	5.79249	-1.2524	0.555652	-2.25392	0.024201	0.365075
PLCB3	11.4017	-0.789579	0.35041	-2.2533	0.0242404	0.365075
APRT	64.9686	0.347773	0.154681	2.24832	0.0245556	0.365575
ATP6V0E2	46.3587	-0.429025	0.191413	-2.24136	0.0250029	0.365575
BRD4	55.8142	0.645279	0.287812	2.24201	0.0249605	0.365575
CC2D1A	6.07791	-1.14317	0.508498	-2.24813	0.0245676	0.365575
CLCN4	5.31959	-1.26875	0.56461	-2.24712	0.0246324	0.365575
CSAD	15.5329	-0.720005	0.321142	-2.24202	0.0249602	0.365575
ETFA	122.941	0.261684	0.116646	2.24341	0.0248706	0.365575
GAPDH	2361.96	0.887508	0.394493	2.24974	0.0244653	0.365575
GPAM	7.13132	1.0461	0.46482	2.25055	0.0244139	0.365575
HSPB11	34.8275	0.468934	0.208416	2.25	0.0244492	0.365575
MCTS1	98.6876	0.327607	0.146188	2.241	0.0250258	0.365575
NRP1	8.23198	-1.03954	0.46376	-2.24156	0.02499	0.365575
PALM	28.4688	-0.510106	0.226854	-2.24862	0.024537	0.365575
PHF20	27.0906	0.505693	0.225637	2.24118	0.0250146	0.365575
PRPF8	82.0471	-0.375251	0.167313	-2.24281	0.0249093	0.365575
SDHB	73.5505	0.341048	0.152109	2.24213	0.0249531	0.365575
YBX1	448.012	0.269035	0.120056	2.24091	0.0250322	0.365575
EIF4H	472.647	0.240412	0.107479	2.23683	0.0252975	0.368804
SERPINB9	48.2147	-0.406661	0.182164	-2.23239	0.0255891	0.37199
SRRM3	9.71975	-0.91935	0.411868	-2.23215	0.0256053	0.37199
GSTA4	61.1406	-0.417831	0.187289	-2.23094	0.025685	0.3725
ATG12	45.8853	0.427961	0.192245	2.22612	0.026006	0.374772
COL1A1	20.5105	0.588912	0.264531	2.22625	0.0259971	0.374772
NAV1	15.7992	-0.723391	0.325185	-2.22455	0.0261114	0.374772
NFKB2	43.1078	-0.434487	0.195281	-2.22493	0.0260858	0.374772
PRR12	23.963	-0.573595	0.257725	-2.22561	0.0260404	0.374772
TERF2IP	104.76	0.29515	0.132671	2.22468	0.0261029	0.374772
EIF3H	123.494	0.265189	0.11927	2.22344	0.0261861	0.375199
HDAC9	39.666	-0.431136	0.194073	-2.22152	0.026316	0.375768
LETM1	53.963	-0.397439	0.178863	-2.22203	0.0262813	0.375768
BIRC2	22.5538	0.617296	0.278138	2.21938	0.0264606	0.376265
CAMK2N1	13.2087	-0.777547	0.350403	-2.21901	0.0264861	0.376265
GNPDA1	23.6724	-0.616787	0.277863	-2.21975	0.0264357	0.376265
VDAC3	240.99	0.2581	0.116388	2.21758	0.0265832	0.377002
CABLES2	27.314	-0.530428	0.239347	-2.21614	0.0266816	0.377056
CERCAM	31.7254	0.494725	0.223422	2.2143	0.026808	0.377056
PFDN1	61.4557	0.364424	0.1644	2.2167	0.0266439	0.377056
PLEKHO1	11.5461	-0.792819	0.358056	-2.21423	0.0268131	0.377056
WDR5B	10.5484	0.825445	0.372665	2.21498	0.0267615	0.377056
TNFRSF1A	8.77094	-0.970687	0.438606	-2.21312	0.0268893	0.377491
RPL13	1009.2	0.323066	0.146114	2.21105	0.0270322	0.37886
HEYL	6.036	-1.25007	0.566262	-2.20759	0.027273	0.381364
LGALSL	155.928	-0.236857	0.107359	-2.20622	0.0273686	0.381364
NFIC	190.83	-0.228469	0.103574	-2.20586	0.0273938	0.381364
SNRPG	435.028	0.256225	0.116148	2.20602	0.0273826	0.381364
YARS	106.582	0.272581	0.123618	2.20502	0.0274525	0.381544
CDPF1	16.7193	0.671728	0.304984	2.20251	0.0276296	0.383367
ACBD3	26.4179	0.530909	0.24169	2.19665	0.0280453	0.383557
LRRFIP1	44.8606	0.43233	0.196828	2.19648	0.0280573	0.383557
MT-ATP6	3176.76	0.474496	0.215949	2.19725	0.0280024	0.383557
MT-CYB	3176.76	0.474496	0.215949	2.19725	0.0280024	0.383557
MT-ND1	3176.76	0.474496	0.215949	2.19725	0.0280024	0.383557
MT-ND4	3176.76	0.474496	0.215949	2.19725	0.0280024	0.383557
NUDT16	28.7885	-0.523919	0.238477	-2.19694	0.0280247	0.383557
TSFM	28.003	-0.56465	0.256744	-2.19928	0.0278582	0.383557
USP3	29.5596	0.48909	0.22255	2.19766	0.0279732	0.383557
MPHOSPH8	50.273	0.428344	0.195116	2.19533	0.0281396	0.384022
PTPRU	17.4649	-0.63002	0.287061	-2.19472	0.0281834	0.384022
HDAC7	24.0324	-0.564376	0.25728	-2.19363	0.0282621	0.384465
CEP78	15.5501	0.730769	0.333656	2.19019	0.0285106	0.384973
MAP2K5	10.9189	-0.841996	0.384155	-2.19181	0.028393	0.384973
PSMF1	144.758	0.284629	0.129972	2.18992	0.0285302	0.384973
TIMM23	263.566	0.241398	0.110156	2.19143	0.0284206	0.384973
USF2	31.3473	-0.497728	0.227276	-2.18997	0.0285266	0.384973
ANKRD9	60.1543	-0.367247	0.167767	-2.18903	0.0285947	0.38522
PREB	11.1149	-0.826115	0.37762	-2.18769	0.0286924	0.385912
AJUBA	18.3209	-0.633322	0.289799	-2.18538	0.0288607	0.386307
C2orf44	15.7298	-0.691668	0.316399	-2.18606	0.0288113	0.386307
SESN2	8.70386	0.962535	0.44035	2.18584	0.0288274	0.386307
BAMBI	7.96205	1.02099	0.467557	2.18367	0.0289865	0.386749
TGS1	28.3614	0.516606	0.236533	2.18408	0.0289566	0.386749
TPI1	536.137	0.234651	0.107503	2.18274	0.029055	0.387044
CUEDC2	26.8237	0.524843	0.240611	2.1813	0.0291615	0.387843
MIER2	24.2919	-0.558885	0.256417	-2.1796	0.0292875	0.388009
PIP5K1C	32.3382	-0.479374	0.21994	-2.17957	0.0292896	0.388009
SOAT1	49.4949	-0.385651	0.176966	-2.17924	0.0293136	0.388009
AMOT	50.1901	0.372683	0.171098	2.17818	0.0293923	0.388345
ATF6	27.933	-0.527643	0.242301	-2.17763	0.0294337	0.388345
RPS4X	639.92	0.255482	0.117354	2.17703	0.0294786	0.388345
AP2M1	155.599	0.300189	0.13801	2.17513	0.0296203	0.388983
MED15	24.182	0.60077	0.276172	2.17534	0.0296043	0.388983
NUP93	46.5716	0.401386	0.18478	2.17224	0.0298379	0.391224
SUOX	6.22546	-1.16958	0.538704	-2.1711	0.0299237	0.391733
CSRP1	123.09	0.280345	0.129171	2.17034	0.029981	0.391867
GOLGA8A	6.43715	-1.18587	0.547631	-2.16545	0.0303529	0.395405
HSPA5	157.703	0.244993	0.11323	2.16368	0.0304887	0.395405
LMF1	8.00753	-0.915376	0.423015	-2.16393	0.0304694	0.395405
SERGEF	6.67186	-1.0686	0.49378	-2.16412	0.0304552	0.395405
ZEB2	8.55251	-0.912272	0.421454	-2.16458	0.0304197	0.395405
CCDC117	21.0058	0.552814	0.25579	2.1612	0.0306796	0.396851
EPHB4	13.7381	-0.731068	0.338397	-2.16038	0.0307429	0.396851
PLIN2	24.1671	-0.579843	0.268365	-2.16065	0.0307224	0.396851
TIA1	30.2454	-0.494825	0.22913	-2.15958	0.0308052	0.39704
CCNA2	136.623	0.261391	0.121255	2.15572	0.0311059	0.397765
CIAPIN1	112.762	0.308033	0.142771	2.15752	0.0309648	0.397765
KIF13A	21.8969	-0.556054	0.258004	-2.15522	0.0311447	0.397765
SEC11A	443.953	0.235923	0.109359	2.15733	0.03098	0.397765
SLC35E1	26.214	0.521807	0.24192	2.15694	0.0310104	0.397765
TNKS2	40.8969	0.425573	0.197465	2.15518	0.0311477	0.397765
CENPE	23.9069	0.575463	0.267263	2.15317	0.0313055	0.39856
ZFAND5	197.402	-0.236493	0.109833	-2.1532	0.0313029	0.39856
FHL2	36.383	-0.456938	0.212463	-2.15067	0.0315024	0.399044
LDB2	30.1311	-0.50146	0.233028	-2.15192	0.0314033	0.399044
NKX2-2	6.91807	-0.984344	0.45773	-2.15049	0.0315165	0.399044
NPM3	146.144	0.252862	0.117596	2.15026	0.031535	0.399044
CTR9	42.0369	0.421563	0.196137	2.14933	0.0316082	0.399365
AP5S1	11.9912	0.739813	0.344446	2.14783	0.031727	0.399551
CBX3	314.657	0.226047	0.105304	2.14662	0.0318232	0.399551
ENO1	956.609	0.320906	0.14937	2.14839	0.0316829	0.399551
STAG3L4	6.05224	-1.30402	0.607445	-2.14674	0.0318143	0.399551
UBP1	154.543	0.25022	0.116591	2.14613	0.0318625	0.399551
UTP23	21.58	0.599451	0.279657	2.14352	0.0320713	0.401566
BST2	33.1006	0.438371	0.204653	2.14202	0.0321916	0.401674
SND1	204.853	0.210783	0.0984223	2.14161	0.0322245	0.401674
ZNF503	12.8198	0.672855	0.31402	2.14271	0.0321361	0.401674
CCDC90B	24.758	0.555638	0.259642	2.14002	0.0323535	0.401919
FAM134A	17.4073	-0.646696	0.302254	-2.13958	0.0323888	0.401919
SNORD104	7.46743	-0.961284	0.449037	-2.14077	0.0322926	0.401919
GMPPA	9.46688	-0.891274	0.416864	-2.13804	0.0325132	0.402267
LHFP	40.5699	0.426498	0.199426	2.13863	0.0324654	0.402267
NCOA7	10.5928	0.780062	0.36553	2.13406	0.0328382	0.405685
RNASEH1	28.1016	0.532167	0.249494	2.13299	0.0329257	0.406165
C19orf25	18.2605	0.602115	0.282371	2.13235	0.0329777	0.406206
EHMT1	13.8315	0.683984	0.321595	2.12685	0.0334326	0.407896
KIAA0232	27.1484	-0.505726	0.237773	-2.12693	0.0334262	0.407896
LIN54	5.58643	-1.34816	0.633352	-2.12862	0.0332861	0.407896
RPL30	694.724	0.261314	0.122746	2.1289	0.0332627	0.407896
SPTAN1	66.6617	-0.356603	0.167723	-2.12614	0.0334913	0.407896
TRIM54	19.7726	-0.581559	0.273536	-2.12608	0.0334969	0.407896
TTLL12	83.5798	-0.294759	0.138456	-2.12891	0.033262	0.407896
TUBB4A	21.9075	-0.594512	0.279644	-2.12596	0.0335063	0.407896
CHKA	20.8911	-0.581797	0.274135	-2.1223	0.0338126	0.410404
CLTA	134.45	0.255219	0.120231	2.12274	0.0337754	0.410404
ZNF219	21.4919	-0.602713	0.284066	-2.12174	0.0338599	0.410404
DNM1L	29.4652	0.464219	0.21901	2.11963	0.0340377	0.411363
STX8	21.8232	0.53548	0.252626	2.11965	0.0340353	0.411363
METTL21B	14.0477	-0.705083	0.332979	-2.1175	0.0342175	0.412937
CDKN1C	33.6813	-0.4793	0.226804	-2.11328	0.0345766	0.414315
GFM1	44.9532	0.394245	0.186501	2.1139	0.0345235	0.414315
KIF5B	73.496	0.322468	0.152433	2.11547	0.0343898	0.414315
SKI	76.9776	-0.333963	0.158034	-2.11324	0.03458	0.414315
ZNF525	6.00794	-1.09153	0.516356	-2.11391	0.0345232	0.414315
FKBP1A	479.077	0.266742	0.126362	2.11094	0.0347773	0.41489
RPL37A	859.693	0.292376	0.138505	2.11094	0.0347771	0.41489
SPAG16	6.15549	1.04254	0.493654	2.11189	0.0346956	0.41489
ELAC1	15.5853	0.61427	0.291191	2.1095	0.0349011	0.415772
SGSM2	35.9322	-0.469354	0.222641	-2.10812	0.0350207	0.416485
SKIL	12.6093	-0.757806	0.359549	-2.10765	0.0350609	0.416485
PDPK1	14.7771	0.726819	0.345027	2.10656	0.0351562	0.417023
PALM3	32.4692	-0.453529	0.215733	-2.10227	0.0355298	0.42026
STX18	18.0605	0.599605	0.285175	2.10259	0.0355017	0.42026
SH3BP4	32.8094	-0.465576	0.221549	-2.10145	0.0356013	0.420509
CAMSAP3	7.04101	-0.951299	0.453257	-2.09881	0.0358341	0.42266
ATXN7L3B	39.7767	0.40467	0.19332	2.09326	0.0363259	0.424717
C6orf147	6.80342	1.05006	0.501389	2.09431	0.0362327	0.424717
CCDC85C	34.6589	-0.461518	0.220326	-2.0947	0.0361974	0.424717
GET4	33.3166	-0.45501	0.217186	-2.09503	0.0361684	0.424717
MBOAT2	12.693	-0.738405	0.35246	-2.095	0.0361707	0.424717
SRP14	444.276	0.185077	0.0884187	2.09319	0.0363325	0.424717
UBL4A	108.583	-0.255916	0.122283	-2.09282	0.0363651	0.424717
RCOR3	5.66297	-1.12149	0.536082	-2.09201	0.0364373	0.42486
TUBB2A	112.612	0.250599	0.119815	2.09155	0.0364792	0.42486
SLC12A2	25.6282	0.492987	0.23595	2.08937	0.0366744	0.426538
C20orf203	6.7365	1.57312	0.753781	2.08697	0.0368907	0.428456
BCL11A	11.7604	-0.799409	0.383433	-2.08487	0.0370808	0.42891
NCKAP5L	21.0362	-0.582284	0.279151	-2.08591	0.0369867	0.42891
PRICKLE1	12.4418	0.715417	0.343152	2.08484	0.0370841	0.42891
AHCY	165.47	0.225477	0.108199	2.08391	0.0371683	0.429289
RBM39	133.134	0.26079	0.125202	2.08295	0.0372553	0.429699
RANGRF	43.7462	-0.402444	0.193489	-2.07994	0.0375313	0.432284
NFATC1	6.153	-1.12803	0.543054	-2.0772	0.0377833	0.43339
RPL22	532.895	0.212465	0.102244	2.07803	0.0377069	0.43339
TOP1	30.1725	0.804147	0.387048	2.07764	0.0377422	0.43339
ATRX	73.3512	0.312395	0.150684	2.07319	0.038155	0.43348
BRIX1	28.9321	0.469361	0.226039	2.07646	0.0378514	0.43348
CCDC85B	11.0293	-0.730469	0.35228	-2.07355	0.0381213	0.43348
CRISPLD1	7.35291	-0.980271	0.472732	-2.07363	0.0381137	0.43348
MRPS2	168.321	0.238217	0.114827	2.07458	0.0380255	0.43348
RNF31	5.02456	-1.33086	0.641182	-2.07563	0.0379282	0.43348
SPIN4	13.2522	-0.671433	0.323841	-2.07334	0.0381408	0.43348
SDF4	39.5947	-0.423188	0.204345	-2.07094	0.0383639	0.435261
ATG16L1	10.2899	0.865228	0.418488	2.06751	0.0386863	0.43538
C6orf48	88.3942	0.309127	0.149551	2.06704	0.0387302	0.43538
CSNK2B	236.93	0.225611	0.109051	2.06885	0.0385597	0.43538
NPEPPS	38.2597	-0.421906	0.203914	-2.06903	0.038543	0.43538
NRBP1	26.4882	-0.520063	0.251219	-2.07016	0.0384378	0.43538
PEBP1	199.217	0.199518	0.0964516	2.06858	0.0385857	0.43538
SAP18	195.23	0.212101	0.102638	2.0665	0.0387816	0.43538
SNHG3	156.02	0.257027	0.124385	2.06639	0.0387921	0.43538
BLOC1S3	20.1026	-0.656283	0.318242	-2.06221	0.0391876	0.437966
C9orf3	8.22641	-0.892405	0.432737	-2.06223	0.0391855	0.437966
KIDINS220	61.5239	-0.395603	0.191878	-2.06174	0.0392326	0.437966
STAT3	58.9113	-0.348473	0.168904	-2.06315	0.0390988	0.437966
BCAP31	208.49	0.202515	0.0982731	2.06073	0.0393283	0.438448
PHF14	16.9595	0.595626	0.289176	2.05973	0.0394242	0.438929
DIAPH1	31.741	-0.470793	0.229575	-2.05072	0.0402947	0.445245
HNRNPUL1	301.427	0.213181	0.103968	2.05044	0.0403213	0.445245
MAFG	19.4382	0.618983	0.301944	2.04999	0.0403651	0.445245
NBPF3	25.1834	-0.493519	0.240663	-2.05066	0.0402999	0.445245
SLC36A4	5.36983	-1.21506	0.592309	-2.0514	0.0402278	0.445245
YWHAE	358.406	0.215024	0.10488	2.05018	0.0403466	0.445245
ZNF143	19.0921	-0.588445	0.286929	-2.05084	0.040283	0.445245
ITPRIPL2	29.134	-0.464429	0.226715	-2.04852	0.0405096	0.446247
HSBP1L1	16.1073	-0.665139	0.324808	-2.04779	0.0405805	0.446439
RAP1B	76.1856	0.301654	0.147347	2.04724	0.0406349	0.446448
NFAT5	15.7531	0.639558	0.312736	2.04504	0.0408506	0.448227
CDK1	123.515	0.247458	0.121197	2.04178	0.0411735	0.44905
DDX47	11.5256	0.730794	0.358142	2.04051	0.0412991	0.44905
KLF9	9.89282	-0.863853	0.423077	-2.04183	0.0411682	0.44905
PMS1	15.4296	0.642624	0.314556	2.04296	0.0410567	0.44905
SERPINF1	246.653	0.196701	0.0963863	2.04076	0.0412752	0.44905
SMC1A	203.59	0.243527	0.119261	2.04196	0.0411551	0.44905
XRCC6	217.772	0.233579	0.114473	2.04048	0.0413025	0.44905
ESYT1	30.2899	0.467811	0.229555	2.03791	0.0415594	0.451026
WLS	47.675	0.364943	0.179106	2.03758	0.0415924	0.451026
GTF3C2	46.8755	-0.379457	0.186576	-2.0338	0.0419722	0.451841
KARS	106.833	0.276001	0.135792	2.03252	0.042101	0.451841
LOC400027	28.5017	0.473085	0.232735	2.03272	0.0420808	0.451841
RAC1	327.282	0.200637	0.0986311	2.03422	0.0419299	0.451841
SGSH	8.51068	0.86728	0.426148	2.03516	0.0418344	0.451841
TIMM10B	42.2498	0.424469	0.2088	2.0329	0.0420625	0.451841
TMEM37	5.55764	-1.12625	0.553683	-2.03411	0.0419404	0.451841
USP38	11.5936	0.793727	0.390095	2.0347	0.041881	0.451841
CDC42	237.232	0.213365	0.105057	2.03093	0.0422616	0.452982
AGAP3	24.2352	-0.507229	0.250645	-2.0237	0.0430013	0.453018
ATP6V1E1	104.412	0.265418	0.130881	2.02793	0.0425676	0.453018
CST3	159.541	0.224471	0.110705	2.02764	0.0425967	0.453018
DCAF17	9.19979	0.804185	0.396652	2.02743	0.0426184	0.453018
FAM78A	7.26707	-0.858443	0.424289	-2.02325	0.0430474	0.453018
FARSA	208.713	0.226103	0.111732	2.02362	0.0430091	0.453018
KDM2B	30.535	-0.478219	0.236465	-2.02237	0.043138	0.453018
OSBPL5	8.01146	-0.81794	0.403705	-2.02608	0.0427565	0.453018
PCDH18	21.1633	-0.538646	0.265897	-2.02577	0.0427882	0.453018
PHC1	6.9477	-1.12727	0.556175	-2.02682	0.0426805	0.453018
POFUT1	14.9783	-0.659765	0.326367	-2.02154	0.0432238	0.453018
RBM17	36.9394	0.427935	0.211266	2.02558	0.0428077	0.453018
RPS14	913.701	0.357892	0.177056	2.02136	0.0432429	0.453018
RRP8	5.92501	1.07852	0.531485	2.02925	0.0424325	0.453018
SERINC1	33.5417	0.462628	0.228792	2.02205	0.0431717	0.453018
TMUB1	17.5845	-0.570958	0.2823	-2.02252	0.0431229	0.453018
TRNAU1AP	8.49045	0.805831	0.398406	2.02264	0.0431106	0.453018
ZNF395	21.6838	-0.562906	0.27822	-2.02324	0.0430485	0.453018
RBM18	20.9987	0.543526	0.26904	2.02024	0.0433583	0.453657
RPS27L	191.379	0.24439	0.121062	2.01872	0.0435159	0.454736
IRF2BPL	9.65653	-0.809664	0.40156	-2.0163	0.0437688	0.456235
MT-ND6	126.79	0.250743	0.124344	2.01653	0.0437443	0.456235
GRB10	107.313	-0.29203	0.144933	-2.01494	0.0439111	0.456576
RPL7L1	6.28283	0.938516	0.465677	2.01538	0.0438651	0.456576
ACVR1	7.98387	0.83666	0.415455	2.01384	0.0440264	0.456637
CNOT2	56.2214	0.347303	0.172424	2.01423	0.0439849	0.456637
RBM3	755.884	0.243654	0.121128	2.01154	0.0442681	0.458573
NR5A2	7.00819	0.908832	0.45201	2.01065	0.0443628	0.458984
HKR1	19.8187	-0.579169	0.288205	-2.00957	0.0444762	0.459019
HOXA13	12.6238	-0.698212	0.347357	-2.01007	0.0444237	0.459019
AFG3L2	126.943	0.376901	0.187671	2.00831	0.0446101	0.459321
TPGS1	5.14003	-1.08464	0.540229	-2.00774	0.0446708	0.459321
ZNF580	34.5528	0.433158	0.215744	2.00774	0.0446705	0.459321
GABPB1-AS1	19.0895	0.590723	0.29465	2.00483	0.0449812	0.459429
HECTD4	14.945	-0.686248	0.342529	-2.00347	0.0451268	0.459429
LGALS8	9.49468	-0.810139	0.404554	-2.00255	0.0452259	0.459429
MSI2	7.74933	0.90876	0.453353	2.00453	0.0450134	0.459429
POLR3K	112.896	0.268351	0.133877	2.00446	0.0450207	0.459429
PTMA	3074.46	0.474525	0.236542	2.00609	0.0448467	0.459429
RPLP0	445.018	0.406502	0.202578	2.00665	0.0447872	0.459429
TAPT1	11.3468	0.766056	0.382552	2.00249	0.0452322	0.459429
TWISTNB	19.1175	0.597278	0.298225	2.00278	0.0452014	0.459429
WRAP53	11.3738	0.68984	0.343901	2.00592	0.0448644	0.459429
CD97	11.1197	-0.750098	0.374814	-2.00125	0.0453653	0.460221
TRIP10	34.5878	-0.465698	0.232796	-2.00046	0.0454505	0.460524
MCU	12.3979	0.715397	0.358282	1.99674	0.045853	0.464039
MARCH9	13.2331	-0.690008	0.345798	-1.99541	0.0459984	0.464384
TMSB15A	87.8739	0.27725	0.138916	1.99582	0.0459536	0.464384
KCNQ2	59.0174	-0.334658	0.167913	-1.99305	0.0462565	0.465861
PIEZO1	5.84534	-1.04185	0.522717	-1.99314	0.046246	0.465861
ARHGEF7	8.5033	0.803422	0.404892	1.98429	0.0472239	0.467605
B4GALT2	32.8726	-0.428094	0.215444	-1.98703	0.0469195	0.467605
BCAR3	8.03893	-0.877012	0.441523	-1.98633	0.0469964	0.467605
CITED1	18.8948	-0.582562	0.292922	-1.98879	0.0467241	0.467605
EIF4E	111.066	-0.264344	0.133295	-1.98315	0.0473504	0.467605
EMG1	66.1588	0.314243	0.158479	1.98286	0.0473829	0.467605
FAM120A	47.1288	0.37659	0.189866	1.98345	0.0473174	0.467605
FAM84B	33.7001	-0.420128	0.211589	-1.98559	0.0470792	0.467605
KPNA6	89.0094	0.284376	0.142986	1.98884	0.0467193	0.467605
MAP2K4	53.2243	-0.358478	0.180629	-1.98461	0.0471878	0.467605
MT-RNR2	2729.63	0.731361	0.368653	1.98387	0.0472701	0.467605
PPID	82.0564	-0.299777	0.151028	-1.98491	0.0471547	0.467605
RNF216P1	90.5104	0.291017	0.146491	1.98658	0.0469686	0.467605
SRPK1	27.1549	0.456329	0.229513	1.98825	0.046784	0.467605
ST3GAL1	11.3538	-0.775389	0.38987	-1.98884	0.0467191	0.467605
THAP5	10.9288	0.715888	0.360799	1.98418	0.047236	0.467605
TMBIM6	175.868	0.19625	0.0987336	1.98768	0.0468475	0.467605
RPL7	563.989	0.221116	0.111587	1.98156	0.0475284	0.468486
TEFM	7.31075	0.959932	0.485169	1.97855	0.0478663	0.471259
EFNA4	9.86243	-0.791153	0.400127	-1.97725	0.0480129	0.471589
NOL7	96.036	-0.281734	0.142474	-1.97744	0.047992	0.471589
RAP1GAP2	29.362	-0.480936	0.243315	-1.9766	0.0480873	0.471764
DDN	18.399	-0.559316	0.283564	-1.97245	0.0485581	0.472518
DEPDC1B	10.7732	-0.756538	0.383635	-1.97202	0.0486069	0.472518
FAM124A	14.4185	-0.641053	0.324982	-1.97258	0.0485436	0.472518
PDIA3	6.26618	-1.03841	0.526598	-1.97193	0.0486174	0.472518
PPP2R5A	11.2314	-0.743676	0.376657	-1.97441	0.0483348	0.472518
SF3A1	86.781	0.272374	0.138109	1.97217	0.0485907	0.472518
TSC22D2	6.231	0.906409	0.459167	1.97403	0.0483785	0.472518
ZNF362	27.3013	-0.460231	0.233233	-1.97327	0.0484651	0.472518
CAPZB	242.179	0.198203	0.100614	1.96994	0.0488456	0.472615
DEDD2	18.9044	0.533656	0.270876	1.97011	0.0488254	0.472615
HIST1H4C	587.648	0.694703	0.352625	1.97009	0.0488277	0.472615
TXNRD2	15.8023	-0.656023	0.33303	-1.96986	0.0488541	0.472615
FASTKD1	24.4799	0.493956	0.250885	1.96886	0.0489695	0.472945
SYPL1	21.3487	-0.562609	0.285795	-1.96858	0.0490016	0.472945
ASF1A	31.5364	0.435088	0.221505	1.96423	0.049503	0.473112
CEBPB	15.3065	-0.636147	0.323554	-1.96612	0.0492844	0.473112
CEP57	16.9021	-0.636219	0.324216	-1.96233	0.0497242	0.473112
CTBP1	178.068	-0.205238	0.104309	-1.96759	0.0491158	0.473112
FANCG	23.3199	-0.524542	0.266767	-1.96629	0.0492654	0.473112
MOB3A	18.8044	-0.578396	0.294398	-1.96467	0.0494524	0.473112
NISCH	30.3241	-0.441539	0.224647	-1.96548	0.0493587	0.473112
NOL11	29.5065	0.454375	0.23111	1.96606	0.0492919	0.473112
RPL38	668.396	0.226843	0.115615	1.96205	0.0497565	0.473112
SLC3A2	163.069	-0.246949	0.125725	-1.9642	0.0495068	0.473112
SNRPD2	334.884	0.247458	0.126087	1.96259	0.0496935	0.473112
TRIM23	9.52158	0.894625	0.455579	1.96371	0.0495637	0.473112
VMP1	88.1226	0.269058	0.137063	1.96302	0.0496443	0.473112
EME1	8.70916	0.841099	0.429193	1.95972	0.0500282	0.47441
FAM60A	105.111	0.244178	0.124627	1.95927	0.0500813	0.47441
HOXA1	7.05981	-0.945229	0.482522	-1.95893	0.0501206	0.47441
TBXA2R	6.34457	-0.960708	0.490151	-1.96002	0.0499931	0.47441
ATP5A1	460.921	0.22383	0.11437	1.95707	0.0503389	0.474838
DDX49	24.9494	0.49108	0.25085	1.95766	0.0502699	0.474838
ERBB2IP	14.0658	-0.709777	0.362794	-1.95642	0.0504159	0.474838
NDUFB1	97.9468	0.261286	0.133637	1.95519	0.0505603	0.474838
RPL26	924.269	0.238461	0.121906	1.95611	0.0504519	0.474838
RRP1B	46.8242	-0.353026	0.18035	-1.95745	0.0502951	0.474838
SFT2D3	9.6919	0.721231	0.368886	1.95516	0.0505643	0.474838
OSTC	122.479	0.242153	0.123922	1.95407	0.0506928	0.475509
MALAT1	78.1145	0.838119	0.429102	1.95319	0.0507966	0.475947
ADNP	18.9523	-0.553057	0.283479	-1.95096	0.0510614	0.477891
PDLIM7	28.1168	-0.456041	0.233909	-1.94965	0.0512177	0.47864
SETD8	34.1634	-0.455058	0.233443	-1.94933	0.0512562	0.47864
KCNH2	10.3825	-0.813784	0.417588	-1.94877	0.0513225	0.478723
METRNL	10.7485	-0.792622	0.407242	-1.94631	0.051617	0.47986
RNF7	73.012	0.29358	0.150807	1.94672	0.0515677	0.47986
TMEM41A	42.0323	0.367826	0.188937	1.94683	0.0515557	0.47986
SRXN1	17.4297	-0.641132	0.329583	-1.94528	0.0517409	0.480476
ADK	29.1552	0.444001	0.228383	1.94411	0.0518827	0.481257
CDK12	30.1389	0.440802	0.226814	1.94345	0.0519619	0.481456
DCTN3	35.585	0.396942	0.204434	1.94167	0.0521777	0.482918
CDKN1A	8.3906	0.861848	0.443987	1.94116	0.0522393	0.482953
DKFZP434I0714	6.89954	0.938527	0.483653	1.94049	0.0523196	0.483159
FOXO4	10.9393	-0.705401	0.363686	-1.93959	0.05243	0.483644
MRPS33	78.5191	-0.289981	0.149557	-1.93893	0.0525098	0.483844
C8orf40	19.4351	0.531467	0.274478	1.93628	0.0528333	0.486148
CIDEC	5.77318	0.988179	0.510686	1.935	0.05299	0.486148
KCTD20	14.2403	0.67068	0.346663	1.93468	0.05303	0.486148
MND1	202.263	-0.204875	0.105846	-1.9356	0.0529172	0.486148
RPS9	463.792	0.194805	0.1007	1.9345	0.0530513	0.486148
KIAA2026	22.9378	0.559465	0.289291	1.93392	0.0531232	0.486272
PKNOX2	6.514	-1.01001	0.522982	-1.93125	0.0534522	0.488748
SLC30A7	13.5797	-0.698679	0.3621	-1.92952	0.053666	0.490165
HSP90AB1	1980.41	0.878192	0.455354	1.92859	0.0537817	0.490399
ZNF259	18.2349	-0.624869	0.32404	-1.92837	0.0538092	0.490399
BIK	26.0472	-0.546184	0.28352	-1.92644	0.0540498	0.491517
MCOLN2	8.26462	-0.868685	0.450884	-1.92663	0.0540261	0.491517
DCTN1	212.591	0.212146	0.110163	1.92574	0.0541367	0.491771
ITPK1	44.1658	-0.365863	0.190248	-1.92308	0.0544695	0.494256
LOC100190986	10.8492	0.746553	0.388474	1.92176	0.0546365	0.494751
SOD1	333.593	0.200414	0.10429	1.92171	0.0546427	0.494751
OXR1	16.6515	0.653469	0.340148	1.92113	0.0547152	0.49487
ANKLE1	17.5173	-0.59961	0.312459	-1.919	0.0549838	0.49676
SNRPB2	186.579	0.193314	0.100775	1.91828	0.0550754	0.49705
PSME2	43.4454	-0.364707	0.190174	-1.91775	0.0551426	0.497118
SECISBP2	6.32657	0.943641	0.492535	1.91589	0.0553797	0.498511
ZCRB1	50.865	0.363563	0.189791	1.91559	0.0554167	0.498511
TP53RK	31.7342	0.430024	0.224586	1.91474	0.055526	0.498956
EIF3L	269.241	0.197675	0.103337	1.91292	0.0557586	0.499969
ZNF638	14.335	-0.637553	0.333239	-1.9132	0.0557227	0.499969
CHEK1	26.9123	0.466831	0.244228	1.91146	0.0559459	0.500572
METAP2	70.2535	0.289712	0.151555	1.91159	0.0559285	0.500572
SYDE1	30.6288	0.420242	0.21991	1.91098	0.0560076	0.500587
P4HB	136.216	0.230537	0.120859	1.90748	0.0564583	0.503536
PAPOLG	27.899	0.489685	0.256668	1.90786	0.0564096	0.503536
ATP13A2	92.0004	0.249965	0.131079	1.90697	0.0565241	0.503584
MORF4L2	394.469	0.193636	0.101593	1.90599	0.0566511	0.504177
EPC1	20.228	-0.531011	0.279038	-1.903	0.0570401	0.505593
LRRC20	14.5769	-0.63091	0.331395	-1.9038	0.0569359	0.505593
PRAMEF5	5.04827	1.47885	0.77674	1.90391	0.0569215	0.505593
SPATS2	13.0374	0.695924	0.365716	1.90291	0.0570528	0.505593
ARID3B	83.4599	0.275632	0.144961	1.90143	0.0572463	0.50563
CDKN2C	266.983	0.177197	0.0932907	1.8994	0.0575115	0.50563
CORO2A	12.3598	-0.701747	0.369033	-1.90158	0.0572256	0.50563
NAV3	8.46327	-0.836108	0.440047	-1.90004	0.0574275	0.50563
PRKAA2	9.39895	-0.807341	0.424928	-1.89995	0.0574401	0.50563
RALGAPA2	6.05669	-0.973761	0.512252	-1.90094	0.0573095	0.50563
RPL6	757.134	0.24647	0.129778	1.89917	0.057542	0.50563
ZNF853	17.5139	-0.603648	0.317503	-1.90123	0.0572715	0.50563
PNPLA8	24.0995	0.445498	0.234912	1.89644	0.0579013	0.508252
SLC25A22	14.2223	-0.62263	0.32873	-1.89405	0.0582189	0.510502
PLOD3	41.1022	0.355239	0.187684	1.89275	0.0583906	0.51147
NAB1	8.98087	-0.756597	0.400134	-1.89086	0.0586433	0.513144
HEXIM1	9.97128	0.790778	0.418313	1.8904	0.058705	0.513145
TBCD	42.9161	0.355202	0.188089	1.88848	0.0589616	0.514849
EDC3	40.9835	0.364515	0.19308	1.8879	0.0590395	0.51499
MBIP	7.58809	-0.877217	0.464912	-1.88685	0.0591811	0.515685
PSEN1	17.6922	-0.547456	0.290292	-1.88588	0.0593106	0.515736
STX5	17.9215	-0.598135	0.317106	-1.88623	0.0592638	0.515736
FOXP4	50.4764	-0.321369	0.170586	-1.88391	0.059577	0.516825
LPCAT3	29.4794	0.437719	0.232315	1.88416	0.0595428	0.516825
TMEM177	45.1657	0.335713	0.178231	1.88358	0.0596217	0.516825
NPM1	703.573	0.236208	0.125467	1.88262	0.0597513	0.51741
GTSE1	34.3086	-0.388933	0.206735	-1.88131	0.0599295	0.51839
HIBCH	22.2896	-0.494376	0.262843	-1.88088	0.0599888	0.51839
ZNF552	5.68027	-1.03429	0.55006	-1.88032	0.0600644	0.518506
CD151	135.096	-0.218619	0.116446	-1.87744	0.0604584	0.518803
CD276	12.6969	0.600458	0.320142	1.8756	0.0607108	0.518803
GNL3	85.9163	0.278841	0.148606	1.87639	0.0606022	0.518803
LAP3	17.303	-0.557359	0.296812	-1.87782	0.0604058	0.518803
LUC7L3	140.255	0.274647	0.146485	1.87491	0.0608046	0.518803
MAPRE3	7.91619	-0.857609	0.457449	-1.87477	0.0608249	0.518803
MRPS25	38.3974	0.376479	0.200817	1.87474	0.0608287	0.518803
NAT14	12.0537	0.647154	0.344519	1.87843	0.0603224	0.518803
PKP4	35.7882	-0.400599	0.213642	-1.8751	0.0607793	0.518803
RNF166	13.726	-0.655647	0.349469	-1.87612	0.0606389	0.518803
UBA5	18.1025	-0.575141	0.306805	-1.87462	0.0608453	0.518803
UBE2T	52.935	-0.339797	0.181017	-1.87716	0.0604964	0.518803
ASF1B	135.508	-0.384234	0.205047	-1.87388	0.0609465	0.519134
BCORL1	30.0896	-0.448814	0.239636	-1.8729	0.0610826	0.519234
YTHDF2	46.7413	0.342651	0.182934	1.87309	0.0610565	0.519234
ANKRD26	8.61485	0.860368	0.459496	1.87242	0.0611489	0.519267
PLEKHB2	56.1665	-0.331406	0.177177	-1.87048	0.061417	0.520195
REPIN1	34.8343	-0.393817	0.210479	-1.87105	0.0613382	0.520195
RPL5	2704.41	0.628427	0.336007	1.87028	0.0614453	0.520195
ENTPD6	20.4305	-0.519351	0.277882	-1.86896	0.0616286	0.520963
SYNGR3	8.8135	-0.769328	0.411686	-1.86873	0.0616609	0.520963
PDZD11	119.265	0.233575	0.125108	1.867	0.0619022	0.522473
EPN2	16.4453	0.568804	0.304937	1.86532	0.0621372	0.523925
SLC16A14	15.2294	-0.63335	0.339803	-1.86388	0.0623392	0.525098
AMMECR1L	25.5128	-0.461178	0.247512	-1.86326	0.0624262	0.5253
DNAJC1	6.72408	0.91531	0.491498	1.86229	0.0625629	0.52539
EPC2	7.07185	0.877091	0.47094	1.86243	0.0625429	0.52539
CBLB	8.45684	-0.758238	0.407419	-1.86107	0.0627336	0.525396
CIAO1	61.7012	0.313141	0.16827	1.86094	0.0627526	0.525396
VASH1	7.57954	-0.823854	0.442561	-1.86156	0.0626651	0.525396
CBX4	72.9681	-0.286418	0.154076	-1.85894	0.0630362	0.52722
CCNB1	129.899	-0.21603	0.116287	-1.85774	0.0632065	0.52722
TCF12	78.1912	0.261241	0.140621	1.85776	0.0632035	0.52722
TMEM184C	10.0931	0.6876	0.370152	1.85762	0.0632234	0.52722
PDAP1	227.678	0.178562	0.0962973	1.85428	0.0636998	0.530662
SNX33	30.3537	-0.410171	0.221316	-1.85332	0.0638362	0.530738
ZNF436	25.66	0.416007	0.224449	1.85346	0.0638169	0.530738
B4GALT7	9.41022	0.713983	0.386443	1.84758	0.0646633	0.531981
FAM155B	22.8297	-0.482303	0.261318	-1.84565	0.0649426	0.531981
ILVBL	14.739	-0.587552	0.318027	-1.84749	0.0646761	0.531981
LOC100289137	11.8051	-0.716176	0.386953	-1.85081	0.064197	0.531981
LPCAT1	48.501	-0.327179	0.177158	-1.84682	0.0647729	0.531981
MAB21L3	11.3332	0.684701	0.370557	1.84776	0.0646368	0.531981
PEA15	68.4993	-0.290969	0.157351	-1.84918	0.064432	0.531981
PKN1	21.7087	-0.505096	0.273427	-1.84728	0.0647062	0.531981
PSMB1	417.391	0.178219	0.0965422	1.84602	0.0648892	0.531981
TEX261	84.7106	0.285483	0.154436	1.84855	0.0645221	0.531981
TP53BP1	36.5032	-0.384765	0.208269	-1.84745	0.0646822	0.531981
VIM	310.843	0.1877	0.101663	1.84629	0.06485	0.531981
XBP1	29.0015	0.402526	0.217898	1.84731	0.0647017	0.531981
ZCCHC3	65.2758	-0.309096	0.167091	-1.84986	0.0643336	0.531981
ZNF444	9.80282	-0.708598	0.383697	-1.84676	0.0647814	0.531981
SSR3	124.83	0.223461	0.121139	1.84466	0.0650875	0.532644
KIAA0895L	12.0795	-0.640681	0.347638	-1.84296	0.0653354	0.533343
RADIL	17.7051	0.570048	0.309345	1.84276	0.0653647	0.533343
UBE2G2	37.7212	0.36801	0.199694	1.84287	0.0653486	0.533343
ADA	12.4198	-0.654629	0.355789	-1.83994	0.0657773	0.533862
C19orf24	29.2353	-0.428066	0.232812	-1.83867	0.0659631	0.533862
CSNK1A1	53.6832	0.334117	0.181661	1.83923	0.0658811	0.533862
ENGASE	5.42371	0.951467	0.517323	1.83921	0.0658841	0.533862
GIT1	23.5709	-0.494148	0.268793	-1.83839	0.0660045	0.533862
LRRFIP2	10.2205	0.699573	0.380242	1.83981	0.0657961	0.533862
NDUFV3	73.9404	-0.317407	0.172379	-1.84134	0.065572	0.533862
PIK3R1	5.11496	0.946596	0.514859	1.83855	0.0659807	0.533862
SEC23A	18.3115	0.531957	0.289136	1.83982	0.0657949	0.533862
ABR	10.2151	-0.690499	0.376328	-1.83483	0.0665304	0.535002
AIFM2	38.0736	-0.3778	0.205781	-1.83593	0.0663682	0.535002
GINS2	121.22	0.239258	0.130361	1.83535	0.066454	0.535002
RAD51	34.8707	-0.411742	0.224228	-1.83626	0.0663191	0.535002
TANGO2	10.1291	0.690081	0.375719	1.83669	0.0662551	0.535002
TPP2	7.93275	-0.827046	0.450727	-1.83491	0.0665183	0.535002
HERPUD1	19.4041	0.492195	0.268551	1.83278	0.0668347	0.536932
SEC22B	84.0252	-0.265015	0.144659	-1.83199	0.0669524	0.537359
MFSD10	32.1523	0.408057	0.222853	1.83106	0.0670917	0.537442
NDUFB2	127.597	0.231989	0.12667	1.83144	0.0670348	0.537442
RPL39	890.287	0.279978	0.152999	1.82993	0.0672597	0.538272
MYO5B	12.9992	-0.640131	0.350248	-1.82765	0.0676018	0.54049
TUBB3	226.282	0.198455	0.10865	1.82655	0.0677672	0.540776
ZMYM6NB	23.4966	0.457483	0.25041	1.82694	0.0677091	0.540776
MAP7D1	31.6168	-0.401059	0.219699	-1.8255	0.0679261	0.541526
FAM108A1	11.9812	-0.737567	0.40415	-1.82498	0.0680035	0.541625
SEC61G	379.891	0.185535	0.101753	1.8234	0.0682434	0.543017
GGA2	23.7501	-0.481757	0.264454	-1.8217	0.0685	0.544539
IMMP1L	24.1568	-0.458963	0.252097	-1.82058	0.0686705	0.545375
DCAKD	30.9591	-0.406351	0.223527	-1.81791	0.0690783	0.545497
FHL3	6.20838	-0.848256	0.46655	-1.81814	0.069042	0.545497
SLC43A2	5.78082	-0.861032	0.473547	-1.81826	0.0690244	0.545497
TMA16	42.3546	0.354742	0.19512	1.81808	0.0690523	0.545497
TNPO2	102.847	0.232563	0.127925	1.81796	0.0690706	0.545497
VGF	11.3831	-0.791821	0.435067	-1.82	0.0687594	0.545497
ACAD8	9.01295	-0.764412	0.420996	-1.81572	0.0694128	0.546423
ANKRD11	47.7316	0.361258	0.198931	1.81599	0.0693713	0.546423
CHST12	24.7456	-0.504049	0.278286	-1.81127	0.0700997	0.546423
CIC	13.0524	-0.628174	0.346912	-1.81076	0.0701786	0.546423
GARS	188.739	0.193566	0.106771	1.81291	0.0698454	0.546423
GORASP1	14.1551	-0.587334	0.324286	-1.81116	0.070116	0.546423
H2AFZ	677.95	0.273597	0.150868	1.81349	0.069757	0.546423
HAP1	6.96231	0.834174	0.460322	1.81215	0.0699623	0.546423
MTHFD1	113.741	0.238472	0.131439	1.81432	0.0696284	0.546423
PAQR3	7.3774	-0.882987	0.48761	-1.81085	0.0701644	0.546423
RAB15	76.4395	-0.279548	0.15407	-1.81442	0.0696128	0.546423
RAD51AP1	7.38376	-0.903601	0.498548	-1.81246	0.0699145	0.546423
RAP2B	63.629	0.297483	0.16382	1.81592	0.0693826	0.546423
RPS8	895.677	0.245553	0.135429	1.81315	0.0698088	0.546423
SMO	20.3986	-0.512897	0.283244	-1.81079	0.0701728	0.546423
GLUL	57.826	0.315728	0.17444	1.80995	0.0703037	0.546887
AARS2	9.2175	-0.755015	0.41952	-1.79971	0.0719063	0.548216
ARHGAP21	18.7917	0.531917	0.294992	1.80316	0.0713636	0.548216
ARPC4	116.762	-0.251768	0.139537	-1.80431	0.0711833	0.548216
BAG5	27.5228	0.413955	0.229251	1.80569	0.0709673	0.548216
C17orf85	31.4316	-0.418951	0.232625	-1.80098	0.0717067	0.548216
CACNB3	20.4471	-0.505822	0.28117	-1.79899	0.0720203	0.548216
CDS2	22.3183	-0.481031	0.267154	-1.80058	0.0717696	0.548216
CRIM1	8.90898	0.770645	0.427469	1.80281	0.0714185	0.548216
EEF1G	328.105	0.201228	0.111545	1.804	0.071231	0.548216
EIF2AK2	11.3292	0.697061	0.3864	1.80399	0.0712332	0.548216
ELOVL1	17.939	-0.500675	0.278042	-1.80072	0.071747	0.548216
FAM65A	82.0046	-0.280596	0.155667	-1.80254	0.0714612	0.548216
FBXL12	26.0584	0.462356	0.255965	1.80632	0.0708679	0.548216
HDHD2	17.4875	0.526219	0.292015	1.80202	0.0715416	0.548216
KLF13	16.4177	-0.583191	0.32266	-1.80745	0.070692	0.548216
LAMB1	17.7324	-0.563018	0.311977	-1.80468	0.0711255	0.548216
LOC100507217	68.0807	0.281468	0.156304	1.80077	0.0717391	0.548216
MSL1	69.0577	-0.273502	0.151922	-1.80029	0.0718156	0.548216
NOP10	138.61	0.23901	0.132352	1.80587	0.0709394	0.548216
PPP1CC	180.765	0.1964	0.109185	1.79879	0.0720524	0.548216
RFNG	7.77937	0.776243	0.430193	1.80441	0.0711677	0.548216
SLC7A5	157.54	-0.215117	0.119342	-1.80252	0.0714637	0.548216
SNRNP70	298.685	0.216727	0.120254	1.80223	0.0715088	0.548216
SORBS3	67.9465	0.323322	0.179704	1.79919	0.0719888	0.548216
CEP70	5.43812	0.90141	0.501301	1.79814	0.0721549	0.548495
ARID5B	10.8836	0.644643	0.358886	1.79623	0.0724573	0.549292
GDI1	145.529	0.223804	0.124592	1.7963	0.0724473	0.549292
IGDCC3	18.2948	-0.488972	0.272144	-1.79674	0.0723771	0.549292
ZMIZ1	8.02428	0.791031	0.440503	1.79574	0.0725353	0.549384
ARHGEF6	5.69269	0.902108	0.503196	1.79276	0.073012	0.549997
ATN1	15.9063	-0.613972	0.342402	-1.79313	0.0729522	0.549997
GFPT2	25.0221	-0.479787	0.267556	-1.79322	0.072938	0.549997
POLR3B	8.04213	0.697679	0.389073	1.79318	0.0729436	0.549997
TOLLIP	18.3591	-0.549837	0.306426	-1.79436	0.0727562	0.549997
TTK	15.1029	-0.618843	0.344984	-1.79383	0.0728399	0.549997
FAM217B	15.0098	0.513245	0.286463	1.79166	0.0731869	0.55032
RALGPS2	12.5952	-0.631375	0.352358	-1.79186	0.0731556	0.55032
ATP1A3	9.9189	0.688279	0.384854	1.78842	0.0737086	0.550767
GLB1L2	18.891	-0.525957	0.293731	-1.79061	0.0733566	0.550767
GOPC	33.601	0.407372	0.227645	1.78951	0.0735333	0.550767
PCCB	25.1665	-0.465157	0.260069	-1.78859	0.0736805	0.550767
PLAG1	10.1979	-0.805777	0.450479	-1.78871	0.0736611	0.550767
TIGD5	9.69332	-0.73897	0.412739	-1.79041	0.0733888	0.550767
TROVE2	33.9965	0.367912	0.205601	1.78944	0.0735438	0.550767
TMEM168	5.46666	0.837156	0.468469	1.787	0.073937	0.551486
USP35	6.94197	-0.906501	0.507232	-1.78715	0.0739125	0.551486
SHFM1	148.459	0.218014	0.122041	1.78641	0.0740337	0.551713
ERF	10.5142	-0.700796	0.392473	-1.78559	0.074166	0.551713
FGFR1OP	14.5277	-0.608958	0.341025	-1.78567	0.0741532	0.551713
MNT	18.0766	-0.512547	0.287146	-1.78497	0.0742667	0.551969
RAB3IP	27.5699	-0.416271	0.233356	-1.78384	0.0744492	0.552834
ANLN	22.0788	0.481704	0.270278	1.78225	0.0747083	0.553708
FAM188A	9.59919	0.74176	0.416457	1.78112	0.0748927	0.553708
TMEM138	47.7548	0.321763	0.180618	1.78145	0.0748384	0.553708
TRIM35	25.4969	0.480106	0.269559	1.78108	0.074899	0.553708
UCK2	86.3426	-0.248948	0.139692	-1.78212	0.0747297	0.553708
ACSL3	23.3377	0.477724	0.268557	1.77886	0.0752628	0.553783
BAZ2B	6.44983	0.832069	0.4673	1.78059	0.0749799	0.553783
C11orf49	15.8598	-0.55495	0.311961	-1.77891	0.0752546	0.553783
CKS1B	519.406	0.211044	0.118881	1.77525	0.0758562	0.553783
CLDN3	14.7657	-0.586561	0.330155	-1.77662	0.0756304	0.553783
LINC00493	63.1097	0.339877	0.191419	1.77557	0.0758044	0.553783
LMAN2L	77.5064	-0.262939	0.14771	-1.78011	0.0750583	0.553783
LRIF1	67.1045	0.274273	0.154268	1.7779	0.07542	0.553783
OAZ2	24.8631	-0.43827	0.246696	-1.77656	0.0756414	0.553783
RNF145	63.5282	-0.313255	0.176444	-1.77538	0.0758357	0.553783
RPS6KA1	8.07756	-0.763975	0.429966	-1.77683	0.0755964	0.553783
SBNO2	13.5584	-0.631162	0.355588	-1.77498	0.0759016	0.553783
SIRT1	26.6153	0.461474	0.260022	1.77475	0.0759387	0.553783
TRNP1	9.44793	-0.690348	0.387957	-1.77945	0.0751665	0.553783
UNC45A	15.55	-0.580972	0.326918	-1.77712	0.0755487	0.553783
YWHAQ	412.909	0.212265	0.119616	1.77455	0.0759716	0.553783
CD101	6.35439	-0.923643	0.521051	-1.77265	0.076286	0.554024
CETN3	9.37768	0.752295	0.424141	1.77369	0.0761146	0.554024
ELMOD3	6.74269	-0.870682	0.491074	-1.77302	0.0762259	0.554024
PHB	315.646	0.173044	0.0976428	1.77221	0.0763591	0.554024
PLEKHG2	6.15675	-0.846525	0.477737	-1.77195	0.0764033	0.554024
UBC	248.386	0.17798	0.100419	1.77237	0.076333	0.554024
ABHD4	14.6736	-0.585246	0.330576	-1.77038	0.0766635	0.554025
FOSL1	17.8742	-0.52161	0.294647	-1.77029	0.0766793	0.554025
MBTPS1	58.735	-0.302677	0.17106	-1.76942	0.0768241	0.554025
NR2F6	41.0214	-0.341336	0.192904	-1.76946	0.0768177	0.554025
RPL12	827.479	0.284516	0.160821	1.76915	0.0768686	0.554025
SGK1	5.78274	1.1384	0.642651	1.77141	0.076492	0.554025
ZC3H4	47.944	-0.308277	0.174202	-1.76965	0.0767857	0.554025
APOOL	71.0576	0.263943	0.149715	1.76296	0.0779068	0.555919
ATP5B	534.937	0.243056	0.137932	1.76215	0.078044	0.555919
BIN1	21.3325	0.47516	0.270363	1.75749	0.078834	0.555919
CDC14B	11.834	-0.628201	0.356112	-1.76405	0.0777232	0.555919
CRYZ	7.02882	-0.853046	0.485643	-1.75653	0.0789979	0.555919
GALK1	8.13502	-0.748446	0.424337	-1.7638	0.0777657	0.555919
GUSBP1	10.3276	0.701759	0.3987	1.76012	0.0783877	0.555919
HAUS3	5.4033	-1.13788	0.647571	-1.75715	0.0788921	0.555919
HSPD1	614.667	0.205933	0.116672	1.76506	0.0775544	0.555919
INTS10	12.1421	-0.651513	0.370906	-1.75654	0.0789958	0.555919
MIEN1	112.112	0.229221	0.130491	1.7566	0.0789853	0.555919
MRPL42	71.4661	-0.294824	0.167668	-1.75838	0.0786832	0.555919
NDUFB5	48.4364	0.338525	0.19247	1.75885	0.0786036	0.555919
NXPE3	26.6554	-0.438494	0.24912	-1.76017	0.0783783	0.555919
PAWR	12.0845	0.625732	0.35586	1.75837	0.0786849	0.555919
POLR2J	125.625	-0.214743	0.121601	-1.76596	0.0774032	0.555919
PTCH1	8.23909	-0.697093	0.395081	-1.76443	0.0776596	0.555919
RASSF7	7.57898	-0.896486	0.509662	-1.75898	0.0785809	0.555919
SETDB1	31.0994	-0.415875	0.236279	-1.76011	0.0783899	0.555919
SLC5A6	59.9327	-0.322333	0.183409	-1.75746	0.0788399	0.555919
STAM2	13.593	0.610166	0.34683	1.75927	0.0785323	0.555919
SYTL4	5.70297	-0.86357	0.488748	-1.7669	0.0772444	0.555919
TMEM64	7.39997	-0.814731	0.463288	-1.75858	0.0786486	0.555919
TMX1	133.232	-0.222106	0.125787	-1.76574	0.07744	0.555919
TNPO1	72.4675	0.264015	0.150011	1.75997	0.0784126	0.555919
TRAPPC12	9.75114	-0.677189	0.385425	-1.75699	0.0789189	0.555919
UBA2	150.443	-0.216491	0.122584	-1.76607	0.0773847	0.555919
YPEL3	9.94747	-0.746284	0.424717	-1.75713	0.078895	0.555919
PTPRK	10.4813	0.641585	0.365408	1.7558	0.0791222	0.556324
MLL3	6.33824	0.849396	0.484025	1.75486	0.0792831	0.556985
CALU	77.018	0.256082	0.146256	1.75092	0.0799599	0.558915
HIPK1	9.68767	0.731408	0.417523	1.75178	0.0798115	0.558915
HNRNPR	84.135	-0.246432	0.140693	-1.75155	0.0798507	0.558915
KIAA0101	359.502	0.216589	0.123679	1.75122	0.0799081	0.558915
RPS3	644.993	0.212616	0.121303	1.75276	0.0796431	0.558915
UBALD1	31.7823	-0.407208	0.232419	-1.75204	0.0797668	0.558915
PGK1	556.673	0.209806	0.119876	1.75019	0.0800852	0.559322
LTV1	20.3791	0.485198	0.277505	1.74843	0.0803901	0.559482
PDRG1	34.3855	0.383881	0.219597	1.74812	0.0804435	0.559482
PRKDC	129.293	0.223165	0.127557	1.74954	0.0801983	0.559482
TPD52L1	25.5613	0.447144	0.255675	1.74888	0.0803118	0.559482
XPO5	38.3358	-0.372347	0.212956	-1.74847	0.0803823	0.559482
ATP6V1A	194.221	-0.176142	0.100849	-1.74659	0.0807092	0.559482
CDON	5.98355	0.792509	0.453926	1.7459	0.0808283	0.559482
CHCHD2	833.235	0.213382	0.12224	1.7456	0.080881	0.559482
FAM219A	52.6863	-0.30909	0.177126	-1.74503	0.0809803	0.559482
NRM	60.9603	0.261978	0.150075	1.74564	0.0808727	0.559482
PCOLCE	7.03537	-0.832046	0.476733	-1.74531	0.0809317	0.559482
PHF2	14.8529	-0.573046	0.328074	-1.7467	0.0806896	0.559482
RPL29	1122.7	0.389603	0.223028	1.74688	0.0806581	0.559482
SVIL	5.06368	-0.973995	0.558564	-1.74375	0.0812031	0.560557
GNAS	846.306	0.281995	0.161759	1.74331	0.0812796	0.560621
SAMM50	40.6517	0.324201	0.186095	1.74212	0.0814867	0.561585
LIN28B	22.5089	0.446091	0.256338	1.74024	0.0818164	0.563391
RAN	514.637	0.177925	0.102292	1.73938	0.0819676	0.563967
TTC23	22.5948	0.563449	0.324127	1.73836	0.0821471	0.564736
EN2	19.0261	-0.509267	0.293198	-1.73694	0.0823976	0.565991
DPP7	15.0129	-0.540466	0.311276	-1.73629	0.0825123	0.566313
COL6A2	8.20626	-0.804258	0.464107	-1.73292	0.0831107	0.569015
SENP3	12.452	0.604623	0.348813	1.73337	0.0830298	0.569015
SRSF11	100.016	0.232389	0.134095	1.73302	0.0830929	0.569015
SLC4A7	12.5884	0.596583	0.344398	1.73225	0.0832288	0.569356
HSDL2	20.1894	-0.478391	0.276253	-1.73172	0.083324	0.56954
AK2	171.935	0.200524	0.11598	1.72896	0.0838166	0.571185
CHRAC1	58.2239	-0.305958	0.176987	-1.7287	0.083862	0.571185
EAF1	30.9779	0.391772	0.226571	1.72913	0.0837851	0.571185
RBM15B	38.0785	-0.329418	0.190585	-1.72845	0.0839071	0.571185
SLC46A3	5.6897	-0.930861	0.538285	-1.72931	0.083754	0.571185
C8orf33	76.1861	0.293076	0.169691	1.72712	0.0841456	0.571875
KLHL17	7.2863	-0.759393	0.43963	-1.72734	0.0841058	0.571875
ARGLU1	38.902	0.346773	0.201997	1.71672	0.0860299	0.575097
CBFA2T2	6.96207	-0.764429	0.444313	-1.72047	0.0853462	0.575097
CCNY	54.0861	0.31042	0.180973	1.71529	0.0862925	0.575097
CDK7	6.72185	-0.962054	0.561101	-1.71458	0.0864215	0.575097
CHID1	24.8187	-0.42802	0.248737	-1.72077	0.0852923	0.575097
COL18A1	16.1686	0.519368	0.302271	1.71822	0.0857572	0.575097
COMMD7	25.2849	-0.408548	0.237573	-1.71968	0.0854912	0.575097
CRABP1	13.0657	0.602699	0.349762	1.72317	0.084858	0.575097
DDX5	290.611	0.160441	0.0935226	1.71554	0.0862471	0.575097
DGCR8	8.52489	-0.717481	0.416705	-1.7218	0.085106	0.575097
EFHD2	39.2996	-0.368359	0.214703	-1.71567	0.0862232	0.575097
EHD1	12.2593	-0.60691	0.35387	-1.71507	0.0863329	0.575097
ERGIC3	171.667	0.197441	0.115176	1.71426	0.0864818	0.575097
ETNK2	19.3549	-0.475757	0.276952	-1.71783	0.0858272	0.575097
FLII	16.1715	0.514675	0.299187	1.72025	0.0853875	0.575097
HNRNPA3	142.405	0.192776	0.112224	1.71778	0.0858366	0.575097
HOOK3	28.4398	-0.408196	0.23765	-1.71763	0.0858635	0.575097
IRF2BP2	24.8126	-0.462963	0.269424	-1.71834	0.0857342	0.575097
KIAA1522	10.2176	-0.685502	0.398234	-1.72135	0.0851865	0.575097
LOC389906	13.8978	-0.566701	0.328876	-1.72315	0.084862	0.575097
MARVELD1	7.04183	-0.792486	0.461557	-1.71698	0.085982	0.575097
MFSD8	9.7404	-0.71651	0.416579	-1.71999	0.085435	0.575097
NUBPL	12.0917	0.592819	0.345307	1.71679	0.0860177	0.575097
PRKACA	54.8694	0.292288	0.169579	1.72361	0.0847791	0.575097
PRMT2	16.536	0.508371	0.295636	1.71959	0.0855074	0.575097
RPL31	751.345	0.236093	0.137655	1.71511	0.0863251	0.575097
SUN2	28.7924	-0.392383	0.228876	-1.71439	0.0864567	0.575097
ATG13	41.1263	0.329972	0.192566	1.71356	0.0866101	0.575491
SLC22A17	7.26054	-0.851343	0.497106	-1.7126	0.0867864	0.576203
CDKAL1	22.0762	-0.451062	0.263743	-1.71024	0.0872224	0.577875
DLC1	7.46657	0.874958	0.511949	1.70907	0.0874378	0.577875
TAF15	113.863	-0.224701	0.131422	-1.70976	0.0873095	0.577875
TMEM147	69.1763	0.266166	0.155745	1.70898	0.0874539	0.577875
TPCN2	9.01131	0.674208	0.394352	1.70966	0.0873289	0.577875
YME1L1	107.142	0.222252	0.129973	1.70999	0.0872684	0.577875
CS	249.566	0.187353	0.109704	1.7078	0.0876729	0.578863
ATF3	13.6882	0.748585	0.438531	1.70703	0.0878169	0.578897
VPS37A	9.22205	0.711407	0.416693	1.70727	0.0877723	0.578897
ERGIC1	27.8788	-0.393542	0.230755	-1.70545	0.0881099	0.58016
RBM48	7.16975	0.809109	0.474481	1.70525	0.0881475	0.58016
CDKN1B	21.1789	-0.489843	0.287365	-1.7046	0.0882682	0.580496
GEMIN8	6.50694	0.7673	0.450275	1.70407	0.0883682	0.580695
C11orf57	12.6751	0.592628	0.347906	1.70342	0.0884904	0.581041
ASPH	106.698	0.223925	0.131521	1.70258	0.0886466	0.581608
KIF3C	9.41034	-0.703839	0.413751	-1.70112	0.0889209	0.582949
ARCN1	107.161	-0.245592	0.144643	-1.69792	0.089522	0.583644
CCNL1	8.84863	0.774546	0.456364	1.69721	0.0896568	0.583644
FUT8	12.8178	-0.582492	0.342865	-1.69889	0.089339	0.583644
ORAI1	36.5324	-0.367497	0.21628	-1.69917	0.0892865	0.583644
POLR2G	100.788	0.220399	0.129787	1.69816	0.0894776	0.583644
RER1	28.9997	-0.394008	0.231959	-1.69861	0.0893922	0.583644
S100A6	22.6413	0.430021	0.25334	1.69741	0.0896197	0.583644
SNRPC	131.916	0.201361	0.118592	1.69794	0.0895197	0.583644
TMEM11	21.4308	0.426004	0.250993	1.69727	0.0896447	0.583644
LIN7A	7.02764	-0.89536	0.527852	-1.69623	0.0898417	0.584392
BLOC1S2	83.6429	0.234078	0.13806	1.69548	0.0899847	0.58441
LARS	74.579	-0.256131	0.15105	-1.69567	0.0899475	0.58441
POLE3	159.316	0.190253	0.112374	1.69304	0.0904485	0.586965
AIG1	10.3783	0.644422	0.381139	1.69078	0.0908789	0.588547
CCND3	23.6083	0.422008	0.249668	1.69028	0.0909747	0.588547
RAD9A	9.28475	0.662364	0.39179	1.69061	0.0909111	0.588547
SASS6	22.4459	0.462951	0.273793	1.69088	0.0908604	0.588547
GK5	6.23623	0.778589	0.460752	1.68982	0.0910621	0.588657
CDK5R1	11.9262	-0.647715	0.384015	-1.68669	0.0916629	0.589139
FAM118B	11.9467	0.626486	0.371346	1.68707	0.0915904	0.589139
FAM200B	82.7998	0.252478	0.149707	1.68649	0.0917019	0.589139
IL13RA1	12.4311	0.581373	0.34427	1.68871	0.0912745	0.589139
SIK3	7.96985	-0.736989	0.436985	-1.68653	0.0916934	0.589139
SLU7	19.2433	0.512485	0.303796	1.68694	0.0916147	0.589139
TGOLN2	36.9164	0.364341	0.216034	1.6865	0.0916992	0.589139
WDR76	12.5616	-0.649709	0.38478	-1.68852	0.0913111	0.589139
EPB41L2	40.948	0.353058	0.209416	1.68591	0.0918125	0.589395
CYR61	5.30066	-0.916432	0.543873	-1.68501	0.0919862	0.590056
ELL2	17.6444	0.528941	0.314076	1.68412	0.0921586	0.590254
TP73-AS1	35.2356	-0.350691	0.208225	-1.68419	0.0921443	0.590254
BAI1	5.64496	-0.917223	0.546495	-1.67837	0.0932741	0.591444
CCDC84	21.5875	0.467723	0.278232	1.68105	0.0927527	0.591444
CLCN7	8.59699	-0.734654	0.437444	-1.67942	0.0930695	0.591444
CTDSP2	36.3711	-0.357011	0.212454	-1.68042	0.0928764	0.591444
DHDDS	7.53928	0.749294	0.446913	1.6766	0.0936211	0.591444
ENSA	52.1075	0.298869	0.178223	1.67694	0.0935539	0.591444
KIAA1109	9.37378	-0.682408	0.406942	-1.67692	0.0935585	0.591444
LOC100294145	11.0317	-0.62782	0.373859	-1.6793	0.0930944	0.591444
NARS	101.571	0.22754	0.135674	1.6771	0.0935227	0.591444
NIPBL	11.4467	0.623333	0.371285	1.67885	0.0931804	0.591444
NKAP	41.2047	0.317867	0.189498	1.67741	0.0934616	0.591444
NUAK2	8.97303	-0.661383	0.39331	-1.68158	0.09265	0.591444
NXT1	16.6523	-0.516873	0.307307	-1.68194	0.0925798	0.591444
OR7E37P	19.1893	0.458881	0.27354	1.67757	0.0934313	0.591444
PHF21B	5.31491	-0.88097	0.52472	-1.67893	0.0931648	0.591444
TMEM110	13.9074	-0.611071	0.363876	-1.67934	0.093086	0.591444
TMEM19	11.9825	-0.611963	0.363854	-1.68189	0.0925897	0.591444
ZRANB1	24.779	-0.449156	0.267254	-1.68063	0.0928339	0.591444
DDX42	62.1609	0.271723	0.162148	1.67578	0.0937822	0.591992
DHODH	10.4143	-0.643503	0.384087	-1.67541	0.0938542	0.591992
KIF20A	73.1426	-0.253226	0.151174	-1.67507	0.0939207	0.591992
KDM5B	27.9146	0.461876	0.27594	1.67383	0.0941641	0.59263
RPL3	812.449	0.209751	0.125291	1.67411	0.0941094	0.59263
PTPRS	30.8188	-0.381866	0.228254	-1.67299	0.09433	0.593226
VPS29	162.299	0.318308	0.190366	1.67208	0.0945078	0.593896
CDCA3	26.2094	-0.407039	0.243641	-1.67065	0.0947904	0.593945
CEP170	24.5963	-0.421165	0.252509	-1.66792	0.0953308	0.593945
LRPPRC	97.3742	0.21982	0.131689	1.66924	0.095069	0.593945
MICAL3	11.8654	0.576603	0.345781	1.66754	0.0954069	0.593945
NUMBL	8.26857	-0.676374	0.404905	-1.67045	0.0948302	0.593945
POLR3D	16.7057	-0.502952	0.301511	-1.66811	0.0952946	0.593945
PTPLA	6.76881	0.796183	0.476835	1.66973	0.0949736	0.593945
SEC31A	63.1591	0.27896	0.166891	1.67151	0.0946207	0.593945
SETMAR	27.6426	0.399346	0.239507	1.66737	0.0954415	0.593945
TFDP1	45.0735	0.326091	0.19556	1.66748	0.0954198	0.593945
TM2D2	46.9482	-0.305073	0.182733	-1.6695	0.0950179	0.593945
UBE2Z	19.5602	-0.492809	0.295028	-1.67038	0.0948439	0.593945
UQCRC1	64.5403	0.275969	0.165431	1.66818	0.0952799	0.593945
METTL8	35.0667	0.340376	0.204498	1.66444	0.0960237	0.597123
TNFAIP2	5.3208	-0.90132	0.541811	-1.66353	0.096206	0.597811
FHOD3	10.1946	0.653881	0.393246	1.66278	0.0963569	0.597857
PLEC	15.7553	-0.510659	0.307111	-1.66279	0.0963554	0.597857
USP9X	122.443	-0.219093	0.131838	-1.66183	0.0965461	0.598586
SH3D19	6.99685	-0.777112	0.468449	-1.6589	0.097135	0.60179
ABCF1	70.6224	0.251445	0.152311	1.65086	0.0987673	0.602445
ATAD3B	9.70215	-0.695717	0.420419	-1.65482	0.097961	0.602445
CPSF6	66.2532	0.25644	0.155437	1.6498	0.0989833	0.602445
DDX18	119.13	0.217172	0.13156	1.65074	0.0987908	0.602445
DNAJC2	61.1286	0.631249	0.382457	1.65051	0.0988382	0.602445
FAXC	15.551	-0.526962	0.31895	-1.65218	0.0984984	0.602445
FN1	8.02821	-0.798349	0.482885	-1.65329	0.0982718	0.602445
HNRNPM	329.409	0.15648	0.0948086	1.65048	0.0988439	0.602445
HNRPDL	332.067	-0.161316	0.0974882	-1.65472	0.0979809	0.602445
ISCA1	21.9947	0.44182	0.26792	1.64907	0.0991323	0.602445
NDUFS2	125.505	-0.197112	0.119463	-1.64998	0.0989472	0.602445
P2RX5	9.40845	-0.686969	0.414816	-1.65608	0.0977058	0.602445
PBX1	59.2587	-0.272368	0.165193	-1.64879	0.0991914	0.602445
PPIC	12.9755	-0.611208	0.369505	-1.65413	0.0981015	0.602445
PSAT1	332.368	0.168913	0.102408	1.64941	0.0990635	0.602445
PSMA7	225.596	0.165637	0.100277	1.6518	0.0985747	0.602445
PTAR1	32.2275	-0.390248	0.235532	-1.65688	0.0975443	0.602445
RPS16	1359.72	0.458462	0.277596	1.65154	0.0986277	0.602445
SEMA6B	6.00887	-0.849273	0.514856	-1.64954	0.099038	0.602445
SH2B3	5.81718	-0.822039	0.496774	-1.65476	0.0979741	0.602445
SIN3A	36.3234	-0.340617	0.20549	-1.65758	0.097402	0.602445
SNHG9	62.3134	-0.272859	0.164868	-1.65501	0.0979221	0.602445
SPRED2	8.1555	-0.737259	0.44568	-1.65424	0.0980796	0.602445
TIMM17B	300.042	0.159798	0.0968838	1.64938	0.0990703	0.602445
USP1	29.9078	0.389528	0.236209	1.64908	0.0991308	0.602445
ZCCHC17	21.8787	0.439637	0.265572	1.65543	0.0978367	0.602445
ZNF789	5.97543	0.885565	0.536667	1.65012	0.0989187	0.602445
C12orf52	38.121	-0.337982	0.205437	-1.64519	0.0999307	0.603356
CAV2	11.7315	-0.658426	0.40028	-1.64491	0.0999875	0.603356
CHCHD7	27.3434	0.396329	0.240945	1.64489	0.0999926	0.603356
DIRC2	9.21693	-0.705566	0.428762	-1.64559	0.0998483	0.603356
GLRX2	66.0649	-0.280455	0.170378	-1.64607	0.0997485	0.603356
IL10RB	7.05542	0.723953	0.439656	1.64663	0.0996331	0.603356
NPTX1	20.3904	-0.462087	0.280877	-1.64515	0.0999379	0.603356
RUSC1	48.1651	-0.309216	0.187981	-1.64494	0.099983	0.603356
SEC24A	11.4724	-0.61584	0.374136	-1.64603	0.0997567	0.603356
ARHGEF12	11.4298	-0.607094	0.369166	-1.6445	0.100072	0.603399
FGD1	12.8789	-0.549177	0.334163	-1.64344	0.100292	0.604288
BMPR1A	11.3165	0.590846	0.359689	1.64266	0.100454	0.604828
HIRA	7.63838	-0.772871	0.47114	-1.64043	0.100916	0.605426
KLHL20	14.652	0.561455	0.342177	1.64083	0.100832	0.605426
WDR33	76.8549	0.238307	0.145254	1.64063	0.100875	0.605426
ZNF195	10.6408	-0.647944	0.394912	-1.64073	0.100853	0.605426
ZNF629	12.314	-0.580856	0.35398	-1.64093	0.100813	0.605426
NOP16	49.228	0.297898	0.181639	1.64006	0.100993	0.60545
C21orf58	10.3324	0.596762	0.364053	1.63922	0.101168	0.605508
CCDC71L	8.57174	0.675513	0.412563	1.63736	0.101556	0.605508
FZR1	15.2947	-0.499579	0.30501	-1.63791	0.101441	0.605508
GCC1	6.35796	0.813538	0.496664	1.63801	0.10142	0.605508
HSPH1	201.851	0.170094	0.103859	1.63773	0.101477	0.605508
NDUFV2	126.685	0.206746	0.126359	1.63618	0.101802	0.605508
NFYA	8.17332	0.831451	0.507244	1.63915	0.101181	0.605508
OGFR	9.04357	-0.695174	0.424759	-1.63663	0.101708	0.605508
POLRMT	16.4296	-0.502169	0.306858	-1.63649	0.101737	0.605508
RAB35	16.7451	-0.515139	0.314594	-1.63747	0.101532	0.605508
TFCP2L1	5.46418	0.862289	0.526837	1.63673	0.101687	0.605508
SPG21	63.8702	-0.272356	0.166546	-1.63532	0.101981	0.606145
ARFIP2	16.5336	-0.529335	0.323914	-1.63419	0.10222	0.606724
MAP4K3	6.40982	0.7726	0.472779	1.63417	0.102224	0.606724
FOXK2	29.0549	-0.382419	0.234144	-1.63327	0.102413	0.607412
OSBPL8	13.5008	0.557499	0.341445	1.63276	0.102519	0.607608
PDCD10	25.3607	0.428085	0.262304	1.63202	0.102675	0.608104
PSMB4	235.196	0.173086	0.10609	1.6315	0.102785	0.608323
SLC38A6	5.91001	-0.928187	0.569295	-1.63042	0.103014	0.609241
CENPW	95.851	0.243952	0.1498	1.62851	0.103416	0.609376
FAM174B	11.8681	-0.566713	0.347935	-1.62879	0.103357	0.609376
FANCF	13.6911	0.532711	0.326861	1.62978	0.103148	0.609376
LINC00652	5.43423	1.14926	0.70539	1.62925	0.103259	0.609376
MGRN1	26.2787	-0.384545	0.23611	-1.62867	0.103384	0.609376
RPL27A	732.958	0.212402	0.130449	1.62824	0.103475	0.609376
CRIP2	13.3142	-0.530316	0.32605	-1.62649	0.103846	0.610268
DIAPH2	18.5541	0.495512	0.304642	1.62654	0.103835	0.610268
PCNXL3	6.5345	-0.81164	0.498836	-1.62707	0.103723	0.610268
C19orf6	40.1608	-0.337608	0.20774	-1.62515	0.104131	0.611515
CCNE1	11.5169	-0.599894	0.369533	-1.62339	0.104507	0.611808
GPR173	13.4098	-0.558111	0.343841	-1.62317	0.104553	0.611808
MAPKAP1	55.0529	0.277281	0.170756	1.62384	0.104409	0.611808
PIANP	30.2369	-0.369882	0.227921	-1.62285	0.104621	0.611808
REXO4	27.1466	-0.393314	0.242271	-1.62344	0.104495	0.611808
S100A11	138.865	0.189916	0.116903	1.62456	0.104256	0.611808
ATP5O	269.089	0.171848	0.106267	1.61714	0.105849	0.612428
C2orf68	99.9298	-0.217145	0.134264	-1.6173	0.105814	0.612428
CCDC59	25.7177	0.3957	0.24465	1.61741	0.10579	0.612428
CTSH	11.1937	-0.637565	0.394395	-1.61656	0.105973	0.612428
DSTYK	17.0212	0.48579	0.300196	1.61824	0.105611	0.612428
EEA1	5.52821	0.853967	0.5275	1.61889	0.10547	0.612428
FBXO31	27.1208	-0.37803	0.233552	-1.61861	0.105531	0.612428
FPGT	5.30157	-0.943725	0.582516	-1.62008	0.105214	0.612428
NDUFS6	322.592	0.155575	0.0962393	1.61655	0.105976	0.612428
PRKRIR	17.1833	-0.472488	0.29206	-1.61778	0.105711	0.612428
PRPF4	28.464	0.379714	0.234713	1.61778	0.10571	0.612428
SMIM13	11.7634	0.555975	0.343266	1.61966	0.105305	0.612428
TBC1D24	12.7366	-0.567215	0.35084	-1.61673	0.105936	0.612428
TIMM13	92.6383	0.224355	0.13874	1.6171	0.105858	0.612428
TTC37	39.4083	0.318388	0.196667	1.61892	0.105464	0.612428
UTP11L	115.27	0.206293	0.127576	1.61702	0.105874	0.612428
WHAMM	20.7997	0.479902	0.296848	1.61666	0.105952	0.612428
CIZ1	40.6717	-0.339129	0.209905	-1.61563	0.106174	0.612722
KPNB1	286.152	0.146094	0.0904157	1.6158	0.106138	0.612722
DFFA	23.5726	0.407576	0.252497	1.61418	0.106488	0.613431
KLF6	14.4421	-0.533394	0.330609	-1.61337	0.106664	0.613431
LOC643837	11.4266	-0.635737	0.393741	-1.61461	0.106396	0.613431
PARP1	85.0493	0.223038	0.138214	1.61372	0.106589	0.613431
ZBTB43	7.6375	0.718832	0.445466	1.61366	0.1066	0.613431
CCT7	198.898	0.160169	0.0993384	1.61236	0.106884	0.613576
CRIPT	33.5446	0.346868	0.215215	1.61173	0.107021	0.613576
CRNKL1	10.6589	-0.628979	0.390262	-1.61168	0.107031	0.613576
HSPA1L	5.46942	0.820071	0.508868	1.61156	0.107058	0.613576
SPAG7	58.0569	-0.262023	0.162484	-1.61261	0.10683	0.613576
HNRPLL	32.1038	-0.376231	0.233733	-1.60966	0.107472	0.615105
VAMP3	54.8785	0.275609	0.171217	1.6097	0.107462	0.615105
INPPL1	18.2428	-0.455183	0.28306	-1.60808	0.107817	0.615813
TUBB6	165.551	0.180139	0.112015	1.60817	0.107797	0.615813
ZSWIM4	5.81608	-0.856988	0.532732	-1.60867	0.107689	0.615813
PLSCR1	8.81313	0.751875	0.46775	1.60743	0.10796	0.616208
NELL2	15.7584	0.498432	0.310164	1.607	0.108055	0.616248
ROBO3	8.168	0.666616	0.414892	1.60672	0.108115	0.616248
AHCYL2	7.68771	0.799805	0.499243	1.60203	0.109148	0.616792
CELF1	62.1992	-0.267413	0.166706	-1.6041	0.108692	0.616792
CTDSP1	25.7462	-0.402383	0.251344	-1.60092	0.109394	0.616792
EIF2B4	27.6301	-0.397424	0.248112	-1.60179	0.109202	0.616792
FAM19A5	6.70449	-0.825569	0.514595	-1.60431	0.108646	0.616792
HK2	29.2613	-0.39942	0.248821	-1.60525	0.108439	0.616792
HLA-B	95.1645	0.224057	0.13964	1.60453	0.108598	0.616792
KIF14	15.2484	0.569884	0.355918	1.60117	0.10934	0.616792
MFSD3	15.9113	0.479706	0.299567	1.60133	0.109303	0.616792
MRPL11	49.3825	-0.29109	0.181795	-1.6012	0.109333	0.616792
PAPSS2	17.4768	-0.512874	0.319866	-1.6034	0.108846	0.616792
PEPD	93.5115	-0.218235	0.135964	-1.6051	0.108473	0.616792
RNASEH2B	14.9954	0.50067	0.312264	1.60335	0.108857	0.616792
TMEM104	8.32029	-0.733451	0.457617	-1.60276	0.108987	0.616792
VPS41	8.24195	0.712794	0.444991	1.60182	0.109196	0.616792
WAC	60.7373	0.283153	0.17638	1.60536	0.108415	0.616792
CNP	23.0363	-0.465801	0.291148	-1.59988	0.109626	0.616882
CYB561	6.43985	-0.844615	0.528252	-1.59889	0.109846	0.616882
DUSP22	24.5604	0.383366	0.239768	1.59891	0.109841	0.616882
IMPACT	22.0288	0.433715	0.271266	1.59885	0.109853	0.616882
MCM6	110.644	0.195839	0.122487	1.59885	0.109854	0.616882
TPRKB	10.4869	-0.638666	0.399249	-1.59967	0.109673	0.616882
EPB41L4B	5.65366	-0.842027	0.527025	-1.5977	0.11011	0.616987
HCFC1R1	12.0886	0.565351	0.353833	1.59779	0.11009	0.616987
NIPA2	146.4	0.1828	0.114432	1.59746	0.110164	0.616987
NT5C3	16.3803	0.515527	0.322721	1.59744	0.110168	0.616987
NUDC	333.257	0.187451	0.117393	1.59678	0.110314	0.61739
FSD1	34.808	0.320159	0.200551	1.5964	0.1104	0.617453
RBM14	140.148	0.333093	0.208707	1.59598	0.110492	0.617558
STK17B	10.1585	0.654178	0.410072	1.59527	0.110651	0.618029
MRPL32	38.0117	0.339741	0.213016	1.59491	0.110733	0.618074
CYCS	252.181	0.164461	0.103169	1.59409	0.110915	0.61808
GDPD1	8.68599	-0.682003	0.427974	-1.59356	0.111034	0.61808
PSMG2	39.6395	-0.322041	0.202129	-1.59325	0.111105	0.61808
QTRTD1	33.81	0.34483	0.216406	1.59344	0.111062	0.61808
UBAP1	31.4184	-0.36634	0.229832	-1.59394	0.110948	0.61808
FIGNL1	15.2637	0.513173	0.322409	1.59169	0.111455	0.619617
ATIC	89.1859	0.215908	0.135678	1.59133	0.111536	0.619651
MRPS11	66.4872	0.253864	0.159616	1.59046	0.11173	0.620145
NUDT8	17.0326	-0.475027	0.298817	-1.58969	0.111904	0.620145
PIP4K2A	16.4397	0.482877	0.30377	1.58961	0.111922	0.620145
RNF216	22.3112	-0.440124	0.276821	-1.58992	0.111852	0.620145
NEMF	25.1733	0.425192	0.267799	1.58773	0.112348	0.622089
MESP1	7.06621	-0.745659	0.469791	-1.58721	0.112464	0.622321
IARS2	15.7358	-0.519123	0.327209	-1.58652	0.112622	0.62278
EDF1	110.153	0.205639	0.129716	1.58531	0.112897	0.623476
MAPKAPK2	27.1491	-0.398614	0.251443	-1.58531	0.112897	0.623476
GOLT1B	28.7893	0.372894	0.235293	1.58481	0.11301	0.623688
AGPAT2	10.7269	-0.590862	0.373075	-1.58376	0.113248	0.623691
DTYMK	97.0381	0.24794	0.156506	1.58422	0.113143	0.623691
GNG5	179.438	0.165479	0.104503	1.58349	0.11331	0.623691
TNS3	28.966	-0.370064	0.233634	-1.58395	0.113205	0.623691
CDC42SE1	7.9546	-0.693021	0.438317	-1.58109	0.113857	0.624688
GPR107	12.8336	-0.582173	0.368218	-1.58105	0.113866	0.624688
JAG2	15.5599	-0.486316	0.307567	-1.58117	0.113839	0.624688
SYNCRIP	221.95	0.170893	0.108043	1.58171	0.113716	0.624688
TP53BP2	12.2682	0.561148	0.354727	1.58192	0.113669	0.624688
B3GAT3	14.7554	0.516907	0.327101	1.58027	0.114045	0.624852
BCAS2	36.3607	0.338129	0.21393	1.58056	0.113979	0.624852
FOXJ2	8.74967	-0.659135	0.417335	-1.57939	0.114246	0.625542
ESCO1	5.25362	0.840992	0.533089	1.57758	0.114662	0.626173
H19	25.7971	-0.417358	0.264546	-1.57764	0.114648	0.626173
HMGCS1	48.1295	0.27856	0.176471	1.57851	0.11445	0.626173
POLDIP2	80.3808	0.220526	0.139766	1.57782	0.114607	0.626173
PNRC1	13.5475	0.623813	0.395517	1.57721	0.114748	0.626231
HMGB1	331.938	0.187261	0.118792	1.57638	0.114939	0.626486
TPX2	82.273	-0.232785	0.147696	-1.57611	0.115002	0.626486
USP10	57.5781	-0.281038	0.17832	-1.57603	0.11502	0.626486
PPIG	27.0345	0.386672	0.245866	1.57269	0.115791	0.629862
SCAMP4	17.7828	-0.475919	0.302599	-1.57277	0.115772	0.629862
PPAN	12.7039	-0.513601	0.326696	-1.57211	0.115926	0.630185
NDUFAF3	55.4938	0.276435	0.175991	1.57073	0.116244	0.631506
MPHOSPH6	126.958	0.194448	0.123836	1.57021	0.116367	0.631644
TMEM189	12.6226	-0.527575	0.336041	-1.56997	0.116421	0.631644
PHF20L1	28.8714	0.358183	0.228284	1.56903	0.116642	0.632428
WAC-AS1	180.669	0.168408	0.107441	1.56745	0.11701	0.634012
SNRPE	169.793	0.18684	0.119232	1.56702	0.117109	0.634137
KIAA1467	32.9824	-0.34138	0.217905	-1.56664	0.117198	0.634206
AP1G1	154.338	0.181702	0.116015	1.56619	0.117305	0.634356
PLP2	148.752	0.202317	0.129204	1.56588	0.117378	0.634356
LAMTOR1	139.272	0.290982	0.185875	1.56547	0.117472	0.634455
SSB	52.596	0.289953	0.185282	1.56493	0.1176	0.634736
C2CD4C	6.54883	-0.74471	0.476376	-1.56328	0.117987	0.635106
HJURP	59.4372	0.265906	0.170113	1.56311	0.118026	0.635106
LINC00116	6.38594	-0.723743	0.463043	-1.56301	0.11805	0.635106
POP1	21.6851	-0.419153	0.268091	-1.56348	0.117941	0.635106
SLC25A39	215.109	0.154601	0.0988577	1.56387	0.117847	0.635106
MED19	14.7297	0.511278	0.327191	1.56263	0.118139	0.635179
FAM89A	11.4255	0.576675	0.369167	1.5621	0.118265	0.635446
TBPL1	25.656	0.393278	0.251854	1.56153	0.118398	0.635752
ZBTB18	10.8488	-0.629136	0.40318	-1.56043	0.118657	0.636734
ZNF697	10.8024	-0.59145	0.379187	-1.55979	0.118811	0.637146
ACTL6A	89.268	0.219057	0.140726	1.55662	0.119561	0.638741
BRF1	6.69547	-0.722633	0.464241	-1.55659	0.119567	0.638741
FAM175B	34.8674	0.353279	0.226781	1.5578	0.11928	0.638741
RAPGEF1	20.0022	-0.431815	0.277322	-1.55709	0.11945	0.638741
TIMM50	148.857	0.204288	0.131241	1.55659	0.119568	0.638741
TSPAN5	9.54732	0.64036	0.411371	1.55665	0.119554	0.638741
NDRG3	16.8405	0.470093	0.302081	1.55618	0.119665	0.638854
ADNP2	13.7507	0.557839	0.359083	1.55351	0.120301	0.640722
HEBP1	11.4836	-0.565835	0.364162	-1.5538	0.120232	0.640722
KBTBD6	7.6379	-0.688545	0.443245	-1.55342	0.120323	0.640722
PHGDH	196.989	0.169118	0.108845	1.55375	0.120243	0.640722
AHNAK	169.58	-0.185343	0.11934	-1.55306	0.120408	0.640768
WWP1	9.35981	-0.66619	0.42916	-1.55231	0.120588	0.641316
FBXO16	6.30981	0.758841	0.489099	1.55151	0.12078	0.641521
TTC3	13.5675	0.539842	0.347923	1.55161	0.120755	0.641521
SKP1	211.043	0.158371	0.102149	1.55039	0.121048	0.642217
TBC1D20	28.0454	-0.376739	0.24305	-1.55005	0.12113	0.642217
TPMT	15.1781	0.48965	0.315904	1.55	0.121143	0.642217
FEN1	162.573	0.192254	0.124081	1.54942	0.12128	0.64254
ACTG2	15.7684	-0.488146	0.315277	-1.54831	0.121547	0.643195
CRLF3	13.8603	0.517849	0.334539	1.54794	0.121636	0.643195
MCM7	429.376	0.204718	0.132247	1.548	0.121622	0.643195
CXorf38	7.18555	0.676782	0.43756	1.54672	0.121931	0.643994
SUCO	18.8379	0.441127	0.285209	1.54668	0.121941	0.643994
EHBP1	26.2821	-0.385993	0.249983	-1.54408	0.122569	0.646557
GPR161	7.06277	-0.736849	0.477225	-1.54403	0.122581	0.646557
LOC646719	6.25696	0.771029	0.499534	1.5435	0.12271	0.646829
BEND4	31.7291	-0.322039	0.208835	-1.54208	0.123054	0.647822
NDRG4	5.15061	0.774794	0.502384	1.54223	0.123017	0.647822
CD3EAP	99.1817	-0.207988	0.135045	-1.54014	0.123526	0.648097
CPSF3	60.7736	0.252435	0.163875	1.54041	0.12346	0.648097
LDLR	17.2552	-0.462479	0.300383	-1.53963	0.123651	0.648097
NME6	11.9452	-0.555246	0.360523	-1.54011	0.123532	0.648097
RFC1	40.2261	0.298786	0.193833	1.54146	0.123204	0.648097
RIOK2	18.9788	0.430393	0.279286	1.54105	0.123305	0.648097
TCEB2	136.561	0.180571	0.117265	1.53985	0.123596	0.648097
CWF19L2	15.7012	0.486835	0.316871	1.53638	0.124445	0.648289
CYLD	9.75803	0.636292	0.413471	1.53891	0.123827	0.648289
DOCK9	6.15602	-0.730125	0.474718	-1.53802	0.124044	0.648289
ERI3	66.7897	-0.244537	0.159063	-1.53736	0.124205	0.648289
HIC2	71.9334	-0.250617	0.163107	-1.53652	0.12441	0.648289
KDM1A	34.0223	-0.343876	0.223765	-1.53678	0.124348	0.648289
MTCH2	104.735	-0.209707	0.136522	-1.53607	0.124522	0.648289
NUP160	16.3804	-0.48291	0.313986	-1.538	0.124049	0.648289
PPP2R3A	9.97566	0.607567	0.395531	1.53608	0.124519	0.648289
TRAF5	7.58883	-0.715909	0.466091	-1.53598	0.124542	0.648289
TRAPPC2	29.9468	-0.357219	0.232286	-1.53784	0.124088	0.648289
CPSF4	25.9762	-0.386633	0.251863	-1.53509	0.124761	0.648821
PPP6R3	45.9359	0.282439	0.184007	1.53493	0.1248	0.648821
ALDH18A1	40.5589	0.31695	0.206541	1.53456	0.124892	0.648896
SH3PXD2B	8.32167	-0.686485	0.447458	-1.53419	0.124984	0.648966
CCNI	28.1164	0.358813	0.233985	1.53349	0.125156	0.649455
P4HA1	8.19843	-0.62418	0.407129	-1.53313	0.125245	0.649513
AP5B1	13.6687	-0.510568	0.333695	-1.53004	0.126006	0.650185
C14orf2	265.579	0.142732	0.0932381	1.53083	0.125812	0.650185
DCAF12	10.5938	-0.571162	0.373332	-1.5299	0.126041	0.650185
DESI1	65.7312	-0.255036	0.166517	-1.53159	0.125624	0.650185
GPSM1	5.62886	-0.843855	0.550809	-1.53203	0.125516	0.650185
KBTBD11	12.335	-0.552281	0.360633	-1.53142	0.125665	0.650185
NFYC	45.5837	0.295472	0.193146	1.52979	0.126069	0.650185
RALB	5.44318	-0.812954	0.531332	-1.53003	0.126009	0.650185
TMEM131	11.8007	0.531204	0.347247	1.52976	0.126076	0.650185
LATS1	24.9381	-0.38995	0.254965	-1.52942	0.126159	0.650211
PIM3	43.2625	-0.298353	0.195149	-1.52885	0.126301	0.650541
AIP	29.9989	-0.355188	0.232606	-1.527	0.126762	0.651182
ATPAF2	28.1345	0.377152	0.247142	1.52605	0.126997	0.651182
EXOSC8	10.0098	-0.689803	0.452113	-1.52573	0.127077	0.651182
GPBP1	43.5376	0.290059	0.190104	1.52579	0.127063	0.651182
GPC4	179.152	-0.190556	0.12487	-1.52603	0.127001	0.651182
KNTC1	8.62401	-0.674078	0.441935	-1.52529	0.127187	0.651182
MKNK2	121.898	-0.188064	0.123329	-1.5249	0.127285	0.651182
PIGU	11.8949	0.545457	0.357483	1.52583	0.127053	0.651182
PSMD9	98.7502	0.224413	0.147088	1.52571	0.127082	0.651182
SETD4	8.3946	-0.682085	0.447238	-1.5251	0.127233	0.651182
SUV420H1	66.7914	0.239619	0.156822	1.52797	0.126521	0.651182
C16orf13	62.4724	-0.243406	0.159805	-1.52314	0.127723	0.652226
FBXL7	8.95452	0.587304	0.385548	1.5233	0.127684	0.652226
TNRC6C	5.72702	-0.783924	0.514635	-1.52326	0.127693	0.652226
RGS10	30.2491	-0.339297	0.222889	-1.52227	0.127942	0.652945
NT5C2	45.6335	0.286715	0.188477	1.52122	0.128205	0.653884
DDX23	78.2173	-0.253868	0.16711	-1.51917	0.12872	0.655017
GLRX3	81.9873	0.243729	0.160427	1.51925	0.128699	0.655017
ILF2	229.627	0.161061	0.105965	1.51995	0.128524	0.655017
TBL3	7.13222	-0.689094	0.453625	-1.51908	0.128741	0.655017
PER3	11.2341	0.545919	0.360179	1.51569	0.129598	0.657229
RING1	41.4425	-0.314058	0.207124	-1.51628	0.129449	0.657229
SERP1	247.933	0.159205	0.104951	1.51694	0.129281	0.657229
SPECC1L	16.6904	0.459238	0.30303	1.51549	0.129649	0.657229
THNSL1	5.67829	0.75421	0.49753	1.51591	0.129542	0.657229
ZNF398	6.91938	-0.720645	0.475163	-1.51663	0.129361	0.657229
ZNF761	8.73961	-0.681763	0.450078	-1.51477	0.129832	0.657756
C2orf49	6.1274	-0.856915	0.567663	-1.50955	0.131159	0.657955
DLG1	26.0909	-0.362646	0.239933	-1.51145	0.130675	0.657955
FAM178A	18.9175	-0.444111	0.294215	-1.50948	0.131177	0.657955
FAM89B	64.5807	-0.242369	0.160186	-1.51305	0.130266	0.657955
FAT1	5.70048	0.764263	0.505764	1.51111	0.130761	0.657955
FGFRL1	26.5776	-0.36747	0.24283	-1.51328	0.130209	0.657955
GTF2F2	18.0864	0.437261	0.289108	1.51245	0.13042	0.657955
INPP5A	27.824	-0.356622	0.236235	-1.50961	0.131144	0.657955
MRPL54	21.4837	-0.417429	0.276369	-1.5104	0.13094	0.657955
NDUFA3	123.668	0.194869	0.128722	1.51388	0.130057	0.657955
PROX1	6.28331	-0.838943	0.555078	-1.51139	0.130688	0.657955
RANBP2	44.3577	-0.2855	0.188966	-1.51085	0.130826	0.657955
SH3GLB1	25.913	-0.380788	0.252288	-1.50934	0.131212	0.657955
SNRPF	106.934	0.191033	0.12647	1.5105	0.130915	0.657955
THAP3	7.71228	0.620713	0.409945	1.51414	0.12999	0.657955
UBE2L3	225.174	0.162829	0.107665	1.51236	0.130442	0.657955
YAP1	22.6046	-0.43347	0.286898	-1.51089	0.130817	0.657955
KLF5	13.4674	0.5116	0.339192	1.50829	0.13148	0.658168
NSA2	58.0403	0.248445	0.164724	1.50825	0.131492	0.658168
RMDN3	26.0868	-0.370134	0.245321	-1.50877	0.131356	0.658168
ADH5	183.196	0.175952	0.116878	1.50543	0.132213	0.658626
BOLA3	88.1313	0.214377	0.143196	1.49708	0.134371	0.658626
CCT5	321.916	0.169174	0.112783	1.49999	0.133616	0.658626
CTPS1	56.5509	0.250847	0.166561	1.50604	0.132057	0.658626
CTSL1	17.6434	0.439923	0.293163	1.50061	0.133457	0.658626
CTTN	45.2805	-0.286097	0.191207	-1.49627	0.134584	0.658626
DACH1	6.5315	0.718464	0.477929	1.50329	0.132765	0.658626
DLEU1	15.7844	0.473254	0.315803	1.49857	0.133984	0.658626
DLX4	8.41122	-0.636743	0.423536	-1.5034	0.132737	0.658626
DOLPP1	60.3805	-0.266442	0.177448	-1.50152	0.133222	0.658626
DPM1	42.3541	0.290898	0.193832	1.50077	0.133415	0.658626
ERICH1	14.2081	0.495212	0.32974	1.50183	0.133142	0.658626
EZH2	73.5805	0.230174	0.153	1.5044	0.132478	0.658626
GFOD1	8.59093	0.604825	0.402914	1.50113	0.133323	0.658626
KIAA0317	20.9653	0.44537	0.297428	1.4974	0.134289	0.658626
KIF1B	46.2601	0.301808	0.200709	1.50371	0.132656	0.658626
LEF1	12.7366	-0.554831	0.369948	-1.49975	0.133679	0.658626
LRRC58	10.0058	0.564923	0.377184	1.49774	0.134202	0.658626
MT-ND4L	733.533	0.23427	0.156009	1.50164	0.133189	0.658626
MT-RNR1	1852.82	0.494953	0.330767	1.49638	0.134555	0.658626
NEDD8	197.375	-0.146344	0.0977405	-1.49727	0.134323	0.658626
PALD1	5.10448	0.810955	0.541746	1.49693	0.134412	0.658626
PFN1	2247.28	0.557187	0.371391	1.50027	0.133545	0.658626
PITHD1	53.2992	-0.268837	0.17958	-1.49704	0.134384	0.658626
POLR3A	30.7615	-0.33393	0.223135	-1.49654	0.134513	0.658626
PTCHD3P1	11.2844	0.592092	0.394175	1.5021	0.133071	0.658626
PTP4A2	151.107	0.189665	0.126079	1.50434	0.132494	0.658626
RPS6KA4	5.21349	0.794437	0.528746	1.50249	0.13297	0.658626
SDE2	19.6469	0.419189	0.279796	1.4982	0.134082	0.658626
SHB	12.3945	-0.541913	0.359907	-1.5057	0.132143	0.658626
TBCA	122.679	0.188177	0.125355	1.50115	0.133318	0.658626
TES	12.6395	-0.535522	0.357368	-1.49852	0.133999	0.658626
TMEM9	108.511	-0.191347	0.12695	-1.50726	0.131745	0.658626
TP53	72.4851	-0.245105	0.163615	-1.49806	0.134118	0.658626
TRIM28	667.135	0.206442	0.137347	1.50307	0.132821	0.658626
TRMT1	17.8058	0.43411	0.289323	1.50044	0.133502	0.658626
ZMAT3	7.03144	0.826705	0.551175	1.4999	0.133642	0.658626
ZNF428	33.2038	-0.318895	0.212215	-1.5027	0.132918	0.658626
CKB	443.77	0.151867	0.101555	1.49541	0.134807	0.659039
PARP14	10.4394	-0.608224	0.406748	-1.49534	0.134827	0.659039
CORO1B	78.0874	0.23675	0.15855	1.49322	0.135379	0.660964
GALNT2	90.8517	-0.208238	0.139429	-1.49351	0.135304	0.660964
C3orf62	16.1632	-0.444999	0.298115	-1.49271	0.135513	0.661231
KCNC4	7.58725	-0.698145	0.46789	-1.49211	0.13567	0.661453
MICB	27.1343	-0.340895	0.228496	-1.49191	0.135723	0.661453
PRPS2	52.5543	-0.268537	0.18003	-1.49163	0.135797	0.661453
SLC38A9	7.26915	-0.707751	0.474812	-1.49059	0.136069	0.662392
DPF1	27.8179	-0.356839	0.239646	-1.48903	0.13648	0.662562
GBAS	49.3768	0.268965	0.180495	1.49015	0.136184	0.662562
GTF2H5	43.6711	-0.300321	0.201646	-1.48935	0.136396	0.662562
ITPKB	13.0747	-0.519823	0.349121	-1.48895	0.136501	0.662562
STK25	66.4358	-0.254884	0.171125	-1.48946	0.136367	0.662562
C15orf57	22.456	0.378514	0.254396	1.48789	0.136779	0.662625
FBXO28	53.0424	0.257559	0.173126	1.48769	0.136832	0.662625
LINC00094	12.159	-0.523917	0.352124	-1.48788	0.136783	0.662625
SENP2	45.8599	0.274022	0.184135	1.48816	0.136709	0.662625
ATP1B3	187.176	0.183396	0.123313	1.48725	0.13695	0.662811
CHD1	11.8273	-0.5657	0.380493	-1.48675	0.13708	0.663056
ACAA2	76.8355	-0.238398	0.160487	-1.48547	0.137421	0.66337
AGTRAP	22.2344	-0.390211	0.264488	-1.47535	0.14012	0.66337
ARFGAP2	28.0131	0.342706	0.231634	1.47951	0.139003	0.66337
ATXN1L	10.2932	0.663158	0.449168	1.47641	0.139833	0.66337
CALR	142.717	0.169905	0.114879	1.47899	0.139142	0.66337
CCDC127	15.1178	0.454531	0.30773	1.47704	0.139664	0.66337
CHD4	34.9033	0.31593	0.212631	1.48581	0.137328	0.66337
CNTROB	22.4495	-0.380084	0.257382	-1.47673	0.139748	0.66337
COL9A3	7.08789	0.657601	0.443934	1.4813	0.138525	0.66337
DBF4B	16.0558	-0.502899	0.34091	-1.47517	0.140168	0.66337
DHRS13	9.82644	-0.553349	0.373856	-1.48011	0.138843	0.66337
EIF1	435.495	0.124429	0.0840075	1.48116	0.138563	0.66337
ERCC8	11.1073	0.546398	0.368826	1.48145	0.138486	0.66337
HSF1	25.2857	0.348944	0.235624	1.48094	0.138623	0.66337
IDH3G	71.4525	-0.221891	0.14957	-1.48353	0.137935	0.66337
INF2	17.4094	-0.462881	0.311981	-1.48368	0.137893	0.66337
JDP2	12.6064	-0.511079	0.345153	-1.48073	0.138678	0.66337
LOC100129250	8.9204	-0.640466	0.433816	-1.47635	0.13985	0.66337
MARS2	53.0044	-0.391882	0.265622	-1.47534	0.140121	0.66337
MCM3AP	19.857	-0.455542	0.308448	-1.47688	0.139707	0.66337
MCRS1	114.693	-0.179027	0.120993	-1.47964	0.138969	0.66337
MLLT11	73.6649	-0.215186	0.145139	-1.48262	0.138175	0.66337
MPP1	26.8759	-0.3459	0.234366	-1.4759	0.139972	0.66337
NAP1L5	10.6938	0.556897	0.377174	1.4765	0.13981	0.66337
NDUFA7	148.851	0.280392	0.188683	1.48605	0.137267	0.66337
NOL6	40.7267	0.281443	0.190213	1.47962	0.138976	0.66337
OPA3	17.8973	0.397731	0.268532	1.48113	0.138572	0.66337
PDGFRL	5.62339	0.783535	0.52969	1.47923	0.139078	0.66337
POLA2	12.3322	0.514326	0.346362	1.48494	0.137561	0.66337
PON2	37.9851	-0.299265	0.2022	-1.48004	0.138861	0.66337
PSMD2	64.1689	0.248364	0.168264	1.47603	0.139935	0.66337
RPF2	24.1538	0.37645	0.254058	1.48175	0.138408	0.66337
SENP5	17.1822	0.417312	0.28105	1.48483	0.137589	0.66337
SOLH	127.571	-0.179581	0.121241	-1.48119	0.138555	0.66337
TMEM161A	31.7237	0.363222	0.245044	1.48227	0.138268	0.66337
TNIP2	34.3355	-0.30885	0.209068	-1.47727	0.139602	0.66337
ZEB1	11.811	0.504944	0.340166	1.4844	0.137702	0.66337
ZNF692	5.94267	-0.792304	0.535973	-1.47825	0.13934	0.66337
ANKRD13A	22.3695	-0.429835	0.291495	-1.47459	0.140323	0.663547
CAMSAP2	15.1192	-0.469156	0.318339	-1.47376	0.140545	0.663547
DAZAP2	65.474	0.243921	0.165512	1.47374	0.140552	0.663547
ORMDL2	15.9481	-0.441957	0.299816	-1.47409	0.140456	0.663547
SAMD5	8.5721	0.647264	0.439255	1.47355	0.140603	0.663547
AP4B1	33.8932	0.35108	0.238441	1.4724	0.140913	0.663743
B4GALT1	21.0842	-0.409007	0.277921	-1.47167	0.14111	0.663743
NIN	15.4308	-0.4715	0.320422	-1.4715	0.141157	0.663743
PITRM1	28.0638	0.342292	0.232595	1.47162	0.141122	0.663743
PVRL3	14.0644	0.472073	0.320626	1.47235	0.140927	0.663743
SMIM4	41.3449	0.288579	0.195959	1.47265	0.140845	0.663743
SRSF9	7.56165	-0.72982	0.496027	-1.47133	0.141202	0.663743
TMEM201	25.5916	-0.370389	0.251863	-1.4706	0.1414	0.6643
IFIT5	10.7268	-0.563963	0.383622	-1.4701	0.141534	0.664322
MCM8	19.5993	0.399187	0.271557	1.46999	0.141564	0.664322
CISD3	17.4343	-0.425988	0.289969	-1.46908	0.141812	0.665112
PCBP1	337.935	0.140798	0.0959452	1.46748	0.142246	0.666773
XRN1	5.11991	-0.776836	0.529526	-1.46704	0.142365	0.666957
ETV6	5.56537	0.713415	0.486415	1.46668	0.142463	0.667043
C12orf5	38.257	0.288646	0.196872	1.46616	0.142604	0.667324
POLR2C	62.7023	0.23934	0.163333	1.46535	0.142825	0.667984
GNAZ	7.17116	-0.681705	0.465512	-1.46442	0.14308	0.668801
BAIAP2L1	15.4828	-0.48827	0.33356	-1.46382	0.143244	0.668934
CDC34	20.5948	-0.410189	0.280236	-1.46373	0.143269	0.668934
MDK	990.991	0.214425	0.146526	1.4634	0.143359	0.668981
DBNDD1	149.257	-0.184445	0.126095	-1.46274	0.143538	0.669441
GZF1	8.17883	-0.628085	0.429626	-1.46193	0.14376	0.669832
PPME1	83.83	-0.219161	0.149921	-1.46185	0.143782	0.669832
INPP1	7.58577	-0.677285	0.463525	-1.46116	0.143971	0.67034
KIN	23.6631	0.390716	0.267697	1.45954	0.144416	0.672018
TUFT1	10.3023	-0.605676	0.415056	-1.45926	0.144493	0.672018
COX11	20.8354	-0.398037	0.273042	-1.45779	0.144899	0.672032
DNTTIP1	39.4243	-0.303077	0.207841	-1.45821	0.144782	0.672032
F11R	10.0529	-0.552717	0.378873	-1.45885	0.144608	0.672032
PSENEN	51.3108	-0.263135	0.180501	-1.45781	0.144894	0.672032
TMEM167B	16.7073	0.451826	0.309913	1.45792	0.144864	0.672032
CNN3	45.4768	-0.269334	0.184965	-1.45613	0.145357	0.672658
GRHPR	17.2393	-0.494638	0.339524	-1.45686	0.145156	0.672658
LRRC47	81.3444	-0.215397	0.147885	-1.45652	0.14525	0.672658
RALA	76.2464	0.220384	0.151346	1.45616	0.145348	0.672658
TIMM10	24.259	-0.366271	0.251627	-1.45561	0.1455	0.672946
SRSF12	11.7854	-0.514963	0.353914	-1.45505	0.145655	0.673291
DRAP1	12.864	-0.499232	0.343204	-1.45462	0.145775	0.673471
RPL35A	643.535	0.182946	0.125806	1.45419	0.145893	0.673646
DPM2	37.4522	-0.29231	0.20128	-1.45226	0.14643	0.673977
ERMN	10.9321	0.530972	0.365532	1.4526	0.146335	0.673977
GULP1	9.86541	0.528198	0.363675	1.45239	0.146393	0.673977
HDAC2	381.78	0.136642	0.0940804	1.4524	0.146392	0.673977
LYRM5	11.1202	0.517337	0.356247	1.45219	0.14645	0.673977
RPS28	1047.07	0.267877	0.184436	1.45241	0.146387	0.673977
ADRM1	53.861	-0.266498	0.183669	-1.45097	0.146789	0.674398
HOXA5	6.06476	-0.777074	0.535357	-1.4515	0.146639	0.674398
PPP1R35	64.2038	-0.230455	0.158815	-1.4511	0.146753	0.674398
ZNF136	5.49006	-0.91133	0.628202	-1.45069	0.146865	0.674398
WNK3	13.8446	-0.474351	0.327058	-1.45036	0.146958	0.674456
ZNF91	6.73064	0.685245	0.472759	1.44946	0.147209	0.675236
NR2C2AP	10.3769	0.540452	0.372979	1.44902	0.147333	0.675432
AP3M2	18.4424	-0.460702	0.318465	-1.44663	0.148	0.675848
ATG4C	11.7231	0.514022	0.355864	1.44443	0.148617	0.675848
BAZ1B	141.664	-0.175659	0.121729	-1.44304	0.14901	0.675848
C1orf198	45.4398	-0.303513	0.210276	-1.4434	0.148907	0.675848
CDKN2D	7.54782	-0.676375	0.468054	-1.44508	0.148436	0.675848
CNDP2	29.1374	0.339346	0.23489	1.4447	0.148541	0.675848
COPRS	229.567	-0.137188	0.094883	-1.44587	0.148215	0.675848
DPPA4	102.778	0.187773	0.130159	1.44264	0.149121	0.675848
DYNC1LI1	63.047	0.225574	0.156249	1.44368	0.148828	0.675848
DYRK2	7.49793	-0.647198	0.447514	-1.44621	0.148119	0.675848
FNIP1	9.94795	0.517481	0.359124	1.44096	0.149597	0.675848
HNRNPH1	294.187	0.144386	0.0999028	1.44526	0.148385	0.675848
IFT74	16.9818	0.4294	0.296762	1.44695	0.147911	0.675848
IL4R	5.51111	-0.768616	0.531647	-1.44573	0.148254	0.675848
INO80B	6.51064	-0.713172	0.494541	-1.44209	0.149277	0.675848
LEPROTL1	16.1329	-0.444911	0.30777	-1.44559	0.148291	0.675848
MSH6	47.5814	-0.294497	0.204384	-1.4409	0.149612	0.675848
MTMR6	14.6366	-0.463272	0.320515	-1.4454	0.148346	0.675848
PPIH	177.41	0.149746	0.103794	1.44272	0.149099	0.675848
PSMD11	149.75	0.194982	0.135307	1.44104	0.149574	0.675848
RAB11A	474.762	0.165526	0.114704	1.44308	0.148998	0.675848
RFT1	18.3878	-0.428542	0.297263	-1.44162	0.149408	0.675848
SLC2A8	9.68224	-0.602681	0.417982	-1.44188	0.149335	0.675848
U2AF1	277.372	-0.145362	0.100495	-1.44645	0.14805	0.675848
VSIG10	10.4944	-0.563873	0.390072	-1.44556	0.148301	0.675848
ZBTB4	6.70011	-0.747014	0.518044	-1.44199	0.149306	0.675848
ZYX	206.598	0.168038	0.11661	1.44102	0.149579	0.675848
PER1	6.09547	-0.720893	0.5007	-1.43977	0.149932	0.676768
WEE1	33.6295	-0.310035	0.215361	-1.43961	0.149978	0.676768
ACTR8	8.36134	-0.622213	0.432427	-1.43889	0.150183	0.677326
APOBEC3C	19.739	0.369813	0.257169	1.43801	0.150431	0.677709
NUP37	15.3995	0.470893	0.327416	1.43821	0.150375	0.677709
C11orf24	70.2112	-0.256954	0.178731	-1.43766	0.150531	0.677795
FEM1A	17.4771	-0.431709	0.300555	-1.43637	0.150897	0.678803
PTGES3	427.71	0.163235	0.11365	1.4363	0.150917	0.678803
RPS6KB1	13.0671	-0.502847	0.350202	-1.43588	0.151037	0.678976
B3GALT6	42.5038	0.263465	0.184294	1.42959	0.152835	0.679191
C16orf52	5.12193	0.814287	0.570668	1.4269	0.153609	0.679191
CDC16	36.077	0.315666	0.220213	1.43346	0.151727	0.679191
COX7C	629.491	0.170182	0.118985	1.43029	0.152635	0.679191
CREBL2	17.3041	-0.430956	0.301044	-1.43154	0.152275	0.679191
DCAF10	14.0138	-0.4978	0.348048	-1.43026	0.152641	0.679191
FRS2	10.7022	-0.56856	0.396791	-1.4329	0.151888	0.679191
GNPNAT1	18.128	0.435547	0.304672	1.42956	0.152844	0.679191
HIRIP3	13.8551	0.452198	0.315298	1.43419	0.151517	0.679191
IRGQ	13.4815	-0.476048	0.333309	-1.42825	0.15322	0.679191
KANK2	15.265	-0.459246	0.320396	-1.43337	0.151752	0.679191
KLC1	31.9684	-0.31364	0.218568	-1.43498	0.151294	0.679191
LIN28A	163.196	-0.146428	0.10264	-1.42661	0.153692	0.679191
LSM14B	15.0315	-0.446138	0.312492	-1.42768	0.153384	0.679191
MAP1LC3B	72.891	-0.22638	0.158659	-1.42684	0.153626	0.679191
MRGBP	37.1479	-0.309992	0.216133	-1.43427	0.151496	0.679191
MRPL10	23.8598	0.376564	0.262449	1.43481	0.151342	0.679191
NEDD9	24.5085	-0.382757	0.267454	-1.43111	0.152398	0.679191
PCDHB5	11.7345	-0.498871	0.347891	-1.43399	0.151576	0.679191
PEG10	786.208	0.202405	0.141844	1.42695	0.153594	0.679191
PGP	47.0267	-0.276011	0.193467	-1.42666	0.153679	0.679191
POLR1A	21.8311	-0.378195	0.264323	-1.43081	0.152485	0.679191
PPRC1	22.7094	-0.376087	0.263182	-1.429	0.153004	0.679191
PRDX5	456.397	0.138729	0.0970697	1.42917	0.152957	0.679191
RIF1	54.6324	0.269697	0.188949	1.42735	0.153479	0.679191
SLC7A6	20.7305	-0.402723	0.281756	-1.42934	0.152908	0.679191
SNRNP40	64.0081	-0.238788	0.167192	-1.42823	0.153227	0.679191
TRADD	5.48145	-0.731464	0.511655	-1.4296	0.152831	0.679191
TRIM38	5.49776	0.755205	0.52679	1.4336	0.151687	0.679191
UCHL5	25.4581	-0.360699	0.252534	-1.42832	0.1532	0.679191
ZKSCAN5	14.7672	-0.500904	0.350159	-1.4305	0.152573	0.679191
ZNF385A	26.4852	-0.366513	0.256652	-1.42805	0.153276	0.679191
C5orf24	25.1929	-0.330461	0.231725	-1.42609	0.153842	0.679498
DSN1	21.7408	-0.384001	0.269436	-1.4252	0.154099	0.679911
SNORA76	5.86998	-0.815396	0.572025	-1.42545	0.154026	0.679911
ARL16	9.71259	-0.567031	0.398125	-1.42425	0.154374	0.680403
DENND4C	11.4633	-0.516325	0.362519	-1.42427	0.154368	0.680403
PIK3CB	5.7638	0.711305	0.499526	1.42396	0.154458	0.680415
DNMT1	157.759	0.172395	0.121325	1.42093	0.155337	0.683563
RPL26L1	47.3367	-0.258958	0.182221	-1.42112	0.155283	0.683563
DDX41	27.7653	-0.343967	0.242148	-1.42048	0.155467	0.683772
MTCH1	56.3095	-0.241983	0.170386	-1.4202	0.155548	0.683772
AFF4	15.1642	0.479269	0.337955	1.41814	0.156149	0.684968
BET1L	14.2157	0.430435	0.303444	1.4185	0.156044	0.684968
MAN2A2	7.42188	-0.688308	0.485358	-1.41814	0.156149	0.684968
MLYCD	9.20334	0.538758	0.379898	1.41817	0.156142	0.684968
ACSS2	13.5671	0.491103	0.347322	1.41397	0.157371	0.687106
LANCL2	13.2998	-0.489121	0.345926	-1.41395	0.157378	0.687106
NADKD1	14.9761	-0.463641	0.327792	-1.41444	0.157233	0.687106
NDUFC2	178.333	0.145528	0.102906	1.41419	0.157306	0.687106
PRDX6	332.691	0.170463	0.1205	1.41462	0.157179	0.687106
SETD2	9.13664	0.566877	0.400489	1.41546	0.156933	0.687106
SMS	177.943	-0.162246	0.114746	-1.41395	0.157377	0.687106
SOCS5	9.78148	0.62341	0.440698	1.4146	0.157187	0.687106
VAMP4	9.11586	-0.544951	0.385264	-1.41449	0.157219	0.687106
BRCA1	155.761	0.167927	0.118913	1.41218	0.157897	0.688436
BRD8	47.1523	-0.273437	0.193767	-1.41116	0.158196	0.688436
CAPRIN1	146.101	0.159839	0.113279	1.41102	0.158239	0.688436
EIF2C2	13.72	-0.469575	0.332956	-1.41032	0.158444	0.688436
G2E3	29.1265	0.33936	0.24071	1.40983	0.15859	0.688436
KAT6B	6.88516	0.736598	0.522024	1.41104	0.158232	0.688436
SCARF2	19.2055	-0.411025	0.291422	-1.41041	0.158419	0.688436
SIRPA	8.26672	-0.603982	0.428159	-1.41065	0.158348	0.688436
SKA3	13.4234	-0.469181	0.332736	-1.41007	0.158519	0.688436
TOB2	11.1047	-0.518062	0.367058	-1.41139	0.158129	0.688436
ULK3	19.8635	-0.395066	0.280073	-1.41058	0.158368	0.688436
GLG1	47.0219	0.259442	0.184204	1.40845	0.158997	0.688817
SLC29A2	13.1917	-0.487669	0.346254	-1.40841	0.159009	0.688817
TAF8	5.58423	0.760618	0.53988	1.40886	0.158875	0.688817
ZMAT2	59.6091	0.224086	0.159025	1.40912	0.158799	0.688817
PI4K2B	9.5442	0.579658	0.411755	1.40777	0.159198	0.689281
RRS1	35.5029	0.295062	0.209687	1.40716	0.159381	0.689714
CHD3	57.2673	-0.241947	0.17211	-1.40576	0.159794	0.690767
KHDRBS1	111.782	-0.176684	0.125709	-1.4055	0.159873	0.690767
STAC2	5.2163	-0.728567	0.518348	-1.40556	0.159856	0.690767
HNRNPA0	155.093	-0.185306	0.131882	-1.4051	0.159993	0.690927
GLOD4	69.7942	0.240942	0.171521	1.40474	0.1601	0.691031
H2AFJ	29.6781	-0.306712	0.218395	-1.40439	0.160202	0.691114
ATG4A	7.45904	0.611469	0.436507	1.40082	0.161267	0.691169
BTRC	8.5359	-0.610475	0.43576	-1.40095	0.16123	0.691169
COL2A1	59.0227	-0.227617	0.162672	-1.39924	0.161742	0.691169
DRAM2	19.3722	-0.402765	0.287215	-1.40231	0.160822	0.691169
DYNLT3	9.72364	0.547553	0.391817	1.39747	0.162272	0.691169
EPB49	5.96321	-0.740933	0.530893	-1.39564	0.162824	0.691169
FBL	266.259	0.14143	0.100768	1.40352	0.160463	0.691169
GATAD2B	16.451	-0.42772	0.306102	-1.39731	0.162319	0.691169
GSK3B	24.2584	0.362182	0.259344	1.39653	0.162554	0.691169
HMGB3	114.258	-0.180626	0.129425	-1.3956	0.162834	0.691169
HOXA10	18.9814	-0.409385	0.292661	-1.39884	0.161862	0.691169
IBA57	6.60004	0.642877	0.459213	1.39996	0.161527	0.691169
IER2	19.1735	-0.442073	0.316169	-1.39822	0.162048	0.691169
ITGA5	15.8476	-0.473466	0.338226	-1.39985	0.161558	0.691169
LYN	9.94972	-0.582668	0.417437	-1.39582	0.162768	0.691169
LZTR1	19.531	0.373764	0.266902	1.40038	0.161399	0.691169
MAN2C1	7.81199	0.567256	0.405388	1.39929	0.161726	0.691169
MAVS	39.7278	-0.274742	0.196057	-1.40134	0.161113	0.691169
MSRA	7.25655	-0.589911	0.421781	-1.39862	0.161927	0.691169
NFKBIB	44.342	-0.269229	0.192283	-1.40017	0.161461	0.691169
PET117	11.9889	-0.528289	0.377177	-1.40064	0.161322	0.691169
POT1	5.68423	0.709018	0.507242	1.39779	0.162176	0.691169
PTGFRN	11.0211	0.514164	0.368264	1.39618	0.162659	0.691169
RNPEP	30.2986	-0.312128	0.223319	-1.39768	0.162209	0.691169
RRM2	157.767	0.154758	0.110729	1.39763	0.162224	0.691169
SLC25A4	214.164	0.15641	0.111691	1.40038	0.1614	0.691169
SNF8	85.049	0.197568	0.141519	1.39606	0.162698	0.691169
SPSB1	9.4586	-0.608093	0.433124	-1.40397	0.160328	0.691169
TUBB4B	131.252	-0.170813	0.122028	-1.39979	0.161576	0.691169
TYRO3	12.2786	-0.480724	0.343581	-1.39916	0.161766	0.691169
XKR8	19.1081	-0.407082	0.290523	-1.40121	0.161153	0.691169
ZFP91	17.6333	-0.409473	0.293425	-1.39549	0.162867	0.691169
CCDC82	22.7007	0.344151	0.246741	1.39479	0.16308	0.691369
GOLM1	59.9033	-0.251713	0.18045	-1.39492	0.163041	0.691369
LHFPL2	5.0402	-0.860731	0.617307	-1.39433	0.163217	0.691599
ALDH9A1	46.0485	0.275193	0.197558	1.39297	0.163628	0.691933
PHYH	16.9969	0.401881	0.288395	1.39351	0.163466	0.691933
TBCCD1	30.1034	-0.310074	0.22259	-1.39303	0.163611	0.691933
ZNF445	7.59331	-0.646399	0.464028	-1.39302	0.163615	0.691933
UBA6	11.5895	0.532894	0.382634	1.3927	0.163711	0.691934
TNNT1	10.1801	-0.556922	0.400102	-1.39195	0.163937	0.69254
ALDH3A2	29.9954	-0.309628	0.222701	-1.39033	0.164428	0.693727
KTN1	41.8857	0.284989	0.204922	1.39072	0.16431	0.693727
SERINC3	14.459	-0.446787	0.321383	-1.3902	0.164468	0.693727
MAPRE1	336.342	0.156912	0.112902	1.38981	0.164588	0.693882
TGFBR1	14.8983	-0.444027	0.319637	-1.38916	0.164784	0.694358
SNTB2	19.181	0.383006	0.275829	1.38856	0.164966	0.694773
MSRB2	62.5118	0.239233	0.17235	1.38807	0.165116	0.695055
ALG5	81.2519	0.189521	0.136621	1.3872	0.165381	0.695295
DTL	38.6267	0.297328	0.214328	1.38726	0.165362	0.695295
PARP11	14.2998	0.438206	0.315924	1.38706	0.165423	0.695295
REEP2	23.8004	-0.352053	0.253905	-1.38655	0.165578	0.695593
NOP56	138.825	0.159777	0.115342	1.38524	0.165978	0.696743
PCMTD2	6.19474	-0.727238	0.525039	-1.38511	0.166018	0.696743
SLC35A5	6.77329	-0.679958	0.491532	-1.38334	0.166559	0.698661
DOCK1	5.86537	-0.757256	0.547521	-1.38306	0.166646	0.698672
MBD2	43.21	-0.284825	0.206119	-1.38185	0.167018	0.699529
SFT2D1	33.7689	-0.288288	0.208624	-1.38185	0.167017	0.699529
BRF2	11.6445	-0.530779	0.384593	-1.38011	0.167554	0.700015
CD99L2	58.066	-0.234039	0.169474	-1.38097	0.167288	0.700015
LAGE3	121.127	0.178247	0.129132	1.38034	0.167481	0.700015
PHOSPHO2	10.8585	0.517143	0.374642	1.38037	0.167474	0.700015
WDR45	10.3969	-0.509641	0.369147	-1.38059	0.167405	0.700015
ZC3H18	15.9841	0.44624	0.323461	1.37958	0.167717	0.700345
PDCD7	14.7366	0.497302	0.360722	1.37863	0.168009	0.700863
[truncated: 7,651 more rows]

## Sheet: DE iDux4_4.5h filtered
Table S1: Differentially expressed genes after 4.5h of doxycycline induction.
* Adjusted P-value ≤ 0.01, absolute Log2FC ≥ 1
Gene.Symbol	baseMean	log2FC	lfcSE	stat	pvalue	padj
ZSCAN4	285.615	4.08489	0.175713	23.2475	1.50736e-119	1.25699e-115
LINC00633	137.905	3.25592	0.180712	18.0171	1.42974e-72	5.96132e-69
ZNF217	358.207	2.25598	0.129371	17.4381	4.23799e-68	1.17802e-64
SRSF8	133.28	2.41432	0.139634	17.2903	5.56537e-67	1.16024e-63
PRAMEF1	120.481	4.24961	0.248466	17.1034	1.40113e-65	2.3368e-62
RBBP6	221.337	1.89571	0.123211	15.3859	2.03387e-53	2.82674e-50
PNP	260.823	1.75981	0.119835	14.6853	8.01046e-49	9.54275e-46
ZNF296	105.832	2.72514	0.190843	14.2795	2.93823e-46	3.06274e-43
SIAH1	89.7477	2.92549	0.207142	14.1231	2.73546e-45	2.53455e-42
TRIM51	68.7233	3.38824	0.247753	13.6759	1.41521e-42	1.18014e-39
RFPL4B	87.8934	4.47471	0.331505	13.4981	1.60365e-41	1.21571e-38
KHDC1L	131.918	2.85856	0.21852	13.0814	4.20357e-39	2.92113e-36
CCNA1	208.501	2.17472	0.172053	12.6398	1.27311e-36	7.58321e-34
TFIP11	83.3291	2.7332	0.216226	12.6405	1.26266e-36	7.58321e-34
PRAMEF12	63.8248	3.68846	0.299403	12.3194	7.12422e-35	3.96059e-32
LEUTX	415.518	3.61972	0.301173	12.0187	2.83271e-33	1.47637e-30
ZNF622	66.3078	2.2637	0.192238	11.7755	5.21762e-32	2.55939e-29
HSPA1A	281.27	1.03396	0.10767	9.60308	7.75888e-22	3.59452e-19
RFPL1	47.0264	3.86006	0.407228	9.47886	2.5707e-21	1.12827e-18
PTPRJ	33.5739	3.15006	0.339459	9.27963	1.70073e-20	7.09121e-18
RFPL2	60.6361	3.3204	0.360084	9.22119	2.9383e-20	1.16678e-17
RFPL4A	51.7511	3.34403	0.364795	9.16689	4.8688e-20	1.84549e-17
ID1	100.439	-1.47047	0.164209	-8.95488	3.40095e-19	1.23307e-16
SLC34A2	57.5683	2.18782	0.254169	8.60772	7.45271e-18	2.58951e-15
TRIM43B	23.7546	4.09674	0.519831	7.8809	3.25023e-15	1.08415e-12
GTF2F1	58.7213	1.5424	0.200216	7.70368	1.32207e-14	4.2403e-12
TRIM48	29.0562	2.95358	0.401177	7.3623	1.80764e-13	5.58292e-11
DIO2	26.3473	3.73318	0.50818	7.34617	2.0396e-13	6.07436e-11
MRPL49	94.3683	1.05999	0.153663	6.89813	5.26908e-12	1.46463e-09
LOC441081	33.5843	3.75116	0.549605	6.82519	8.78085e-12	2.36205e-09
ZNF574	73.361	1.03452	0.163697	6.31974	2.6201e-10	6.82781e-08
C1orf63	31.1821	1.86827	0.302708	6.17187	6.7488e-10	1.7054e-07
DUXA	29.8035	2.5983	0.423497	6.13535	8.49699e-10	2.08401e-07
HSPA1B	50.544	1.05839	0.17449	6.0656	1.31464e-09	3.13223e-07
C21orf91	17.5002	2.3558	0.39689	5.93564	2.92697e-09	6.78e-07
DUSP18	10.4793	3.139	0.532472	5.89516	3.74329e-09	8.21454e-07
ZNHIT6	60.0675	1.14214	0.19369	5.89675	3.70737e-09	8.21454e-07
DPPA3	32.4103	2.47228	0.423942	5.83164	5.48864e-09	1.17358e-06
AVPI1	32.1443	1.35135	0.235899	5.72852	1.01312e-08	2.06059e-06
CXCR4	15.5106	3.89443	0.6982	5.57782	2.43555e-08	4.83573e-06
ID3	42.145	-1.09726	0.197807	-5.54712	2.90413e-08	5.63198e-06
NDEL1	34.4183	1.19231	0.228542	5.21705	1.81795e-07	3.29563e-05
HOXB2	28.1802	1.42349	0.275771	5.16185	2.44519e-07	4.33839e-05
MGC21881	36.1679	1.22161	0.240742	5.07436	3.88797e-07	6.75454e-05
MFSD11	20.8226	1.70593	0.336754	5.0658	4.06691e-07	6.92121e-05
PLXNB3	61.8046	1.58006	0.312482	5.05649	4.27044e-07	7.12224e-05
SNAI1	12.6457	3.47008	0.710682	4.88275	1.04617e-06	0.000167769
KHDC1	18.9489	2.68854	0.555171	4.84273	1.28069e-06	0.000201503
C20orf112	9.87451	-2.37421	0.49787	-4.76873	1.85392e-06	0.000286293
PRAMEF11	7.9966	3.70867	0.79447	4.6681	3.04003e-06	0.000452693
HES7	21.1901	-1.33803	0.293366	-4.56096	5.09191e-06	0.000729617
TMEM254-AS1	44.4602	1.51299	0.340995	4.437	9.12205e-06	0.0012346
PRRG4	8.04193	2.67727	0.607707	4.40554	1.05523e-05	0.00137493
SPTY2D1	20.6827	1.48375	0.337082	4.40176	1.07377e-05	0.00137757
RIT2	8.90729	4.7534	1.08411	4.3846	1.16199e-05	0.00146816
ZNF705A	6.02764	4.75456	1.09436	4.34462	1.39517e-05	0.00173647
KCNQ1OT1	29.9105	1.04614	0.249064	4.20028	2.66585e-05	0.00304528
SERTAD1	17.1718	1.27799	0.309033	4.13546	3.54252e-05	0.00399204
TGFB2	13.6223	1.93572	0.468458	4.13211	3.59446e-05	0.00399656
RGS2	23.9741	1.1844	0.293995	4.02866	5.60966e-05	0.0059973
MED26	8.9531	1.8725	0.467081	4.00895	6.09883e-05	0.00635726
OSR2	7.11503	2.31802	0.578079	4.00986	6.07537e-05	0.00635726
PRSS23	8.82585	1.90993	0.484285	3.94382	8.01925e-05	0.00815519
ZCCHC10	18.529	1.2195	0.31394	3.88449	0.000102546	0.0098291
PRSS23	7.14272	1.90879	0.486759	3.92143	8.80259e-05	0.00945813

## Sheet: DE iDux4_8.5h
Table S1: Differentially expressed genes after 8.5h of doxycycline induction.
Gene.Symbol	baseMean	log2FC	lfcSE	stat	pvalue	padj
ZSCAN4	285.615	5.33373	0.172903	30.8482	5.92977e-209	5.72164e-205
CCNA1	208.501	4.55323	0.162161	28.0785	1.79304e-173	8.65051e-170
LINC00633	137.905	4.56019	0.174673	26.107	3.03561e-150	9.76355e-147
ZNF217	358.207	3.29674	0.126473	26.0668	8.6742e-150	2.09243e-146
KHDC1L	131.918	5.34463	0.205721	25.9799	8.3455e-149	1.61052e-145
PNP	260.823	2.746	0.115664	23.7412	1.35482e-124	2.17878e-121
PRAMEF1	120.481	5.59035	0.24345	22.963	1.09235e-116	1.50573e-113
ZNF296	105.832	4.06837	0.18271	22.2668	7.75044e-110	9.34799e-107
SIAH1	89.7477	4.29239	0.198256	21.6508	5.97821e-104	6.40931e-101
SRSF8	133.28	2.82757	0.136195	20.7612	9.7023e-96	9.36175e-93
TPRX1	61.4293	4.66713	0.240638	19.3948	8.53187e-84	7.484e-81
TFIP11	83.3291	4.00014	0.20775	19.2546	1.29077e-82	1.03789e-79
PLXNB3	61.8046	5.13237	0.270271	18.9897	2.07553e-80	1.54053e-77
LEUTX	415.518	5.66415	0.299091	18.9379	5.55671e-80	3.82976e-77
TRIM51	68.7233	4.51451	0.240205	18.7944	8.39441e-79	5.39984e-76
RFPL4B	87.8934	6.03546	0.325345	18.551	8.01197e-77	4.83172e-74
SLC34A2	57.5683	4.24947	0.234046	18.1566	1.13896e-73	6.46459e-71
PRAMEF12	63.8248	5.20928	0.29017	17.9525	4.58496e-72	2.45779e-69
NXF1	107.658	2.17768	0.12364	17.613	1.95821e-69	9.94461e-67
RBBP6	221.337	2.10536	0.121434	17.3375	2.45109e-67	1.18253e-64
RFPL2	60.6361	5.79217	0.343584	16.8581	9.14945e-64	4.20396e-61
ZNF622	66.3078	3.0888	0.183531	16.8298	1.47588e-63	6.47308e-61
PTP4A1	160.483	1.86825	0.112866	16.5528	1.5271e-61	6.40653e-59
HNRNPF	350.206	1.96992	0.119731	16.4529	7.9917e-61	3.213e-58
TMEM254-AS1	44.4602	4.83404	0.294314	16.4248	1.27171e-60	4.90829e-58
RFPL4A	51.7511	5.44339	0.350282	15.54	1.85988e-54	6.9023e-52
ZNHIT6	60.0675	2.68671	0.173996	15.4412	8.64397e-54	3.0891e-51
GTF2F1	58.7213	2.84539	0.184511	15.4213	1.17792e-53	4.05918e-51
RFPL1	47.0264	5.85454	0.394232	14.8505	6.90494e-50	2.29744e-47
MRPL49	94.3683	2.03867	0.142553	14.3011	2.15242e-46	6.92289e-44
DPPA3	32.4103	5.32988	0.388911	13.7046	9.52535e-43	2.96484e-40
RYBP	47.5319	2.43138	0.183091	13.2796	3.04109e-40	9.16983e-38
DUXA	29.8035	5.12427	0.392572	13.0531	6.10339e-39	1.78459e-36
PTPRJ	33.5739	4.26828	0.327059	13.0505	6.3126e-39	1.79148e-36
TRIM48	29.0562	4.91511	0.379308	12.9581	2.11436e-38	5.82899e-36
EXOSC10	86.0839	1.82306	0.140796	12.9482	2.40514e-38	6.44644e-36
TFAP2C	52.2321	2.15187	0.167802	12.8239	1.20492e-37	3.14224e-35
C1orf63	31.1821	3.51978	0.278557	12.6358	1.34069e-36	3.4043e-34
ANXA5	256.824	1.09181	0.0893955	12.2133	2.64112e-34	6.5344e-32
ALYREF	220.085	1.27429	0.105156	12.1181	8.4667e-34	2.04238e-31
LOC441081	33.5843	6.37166	0.528317	12.0603	1.71139e-33	4.02761e-31
ZNF574	73.361	1.83091	0.152179	12.0313	2.4329e-33	5.58931e-31
INO80C	80.4105	1.65139	0.138033	11.9638	5.49924e-33	1.234e-30
LINC00493	63.1097	1.95801	0.167618	11.6814	1.58649e-31	3.47911e-29
MGC21881	36.1679	2.50003	0.218805	11.4258	3.10623e-30	6.66044e-28
DIO2	26.3473	5.53946	0.49177	11.2643	1.96857e-29	4.12928e-27
ID1	100.439	-1.78577	0.165545	-10.7872	3.95473e-27	8.11898e-25
TRIM43B	23.7546	5.45457	0.507609	10.7456	6.21456e-27	1.24926e-24
ALPPL2	19.1399	3.2958	0.307566	10.7158	8.58556e-27	1.69066e-24
AVPI1	32.1443	2.29879	0.217646	10.562	4.46874e-26	8.62377e-24
KHDC1	18.9489	5.34657	0.515274	10.3762	3.18234e-25	6.02086e-23
RNF11	45.9163	1.84748	0.178972	10.3227	5.56156e-25	1.03199e-22
SPTY2D1	20.6827	3.10459	0.302923	10.2488	1.1984e-24	2.18177e-22
HOXB2	28.1802	2.59935	0.254055	10.2314	1.43409e-24	2.5625e-22
SNUPN	140.64	2.46831	0.242643	10.1726	2.6275e-24	4.60959e-22
LOC100216545	25.9298	2.51936	0.248857	10.1238	4.33472e-24	7.46888e-22
RGS2	23.9741	2.66085	0.262941	10.1196	4.52368e-24	7.65771e-22
CCNJ	28.1294	2.35482	0.236572	9.95392	2.42447e-23	4.03339e-21
NDEL1	34.4183	2.07501	0.210775	9.84468	7.22662e-23	1.18186e-20
TCEB3	44.1189	1.82906	0.186371	9.81407	9.79349e-23	1.57496e-20
PNN	80.3791	1.33407	0.13698	9.73916	2.05235e-22	3.24642e-20
MFSD11	20.8226	2.9993	0.311207	9.63764	5.54492e-22	8.62951e-20
ADPGK	32.75	2.10124	0.219691	9.56456	1.12675e-21	1.72572e-19
RFK	42.7508	1.84657	0.194358	9.50085	2.08181e-21	3.13865e-19
C21orf91	17.5002	3.54401	0.373957	9.47706	2.61555e-21	3.88269e-19
KDM5B	27.9146	2.21626	0.235338	9.41733	4.62712e-21	6.76471e-19
MMRN2	13.1575	4.38153	0.468562	9.35101	8.68124e-21	1.25023e-18
ODC1	132.719	1.03722	0.112111	9.25169	2.20976e-20	3.13558e-18
ID3	42.145	-2.13273	0.231835	-9.19935	3.60116e-20	5.03589e-18
DDX10	73.5045	1.27917	0.139432	9.17415	4.55166e-20	6.27414e-18
ARL4D	37.7597	1.85143	0.203845	9.08254	1.06067e-19	1.44147e-17
DYX1C1	33.4493	1.8507	0.205779	8.99367	2.391e-19	3.20428e-17
TGFB2	13.6223	3.80988	0.425317	8.95774	3.31398e-19	4.38036e-17
AP1G1	154.338	0.951474	0.106308	8.95012	3.55089e-19	4.63007e-17
C8orf33	76.1861	1.35322	0.152836	8.85407	8.43811e-19	1.08559e-16
CDC42EP1	122.653	-1.18096	0.13359	-8.84018	9.5566e-19	1.21331e-16
ELOF1	115.882	1.01166	0.115137	8.78659	1.54167e-18	1.93189e-16
LOC284551	12.0455	4.12034	0.46971	8.7721	1.75361e-18	2.1693e-16
SLC2A3	11.4945	3.76393	0.43222	8.70839	3.08233e-18	3.76474e-16
TRAPPC6B	29.925	1.87722	0.216421	8.67392	4.17483e-18	5.03537e-16
CXCR4	15.5106	5.83106	0.676201	8.62326	6.50737e-18	7.75181e-16
SUPT6H	50.1407	1.45598	0.169559	8.58683	8.94046e-18	1.05203e-15
TTC23	22.5948	2.39249	0.280084	8.54207	1.3184e-17	1.53268e-15
ST6GAL1	70.9287	-1.36383	0.161467	-8.44651	3.00128e-17	3.44754e-15
LOC100188947	21.7763	2.25731	0.267427	8.44084	3.15074e-17	3.57664e-15
ZRANB2	93.1751	1.12745	0.135405	8.32647	8.3292e-17	9.34517e-15
C1D	39.3165	1.62632	0.195759	8.30778	9.75121e-17	1.08149e-14
PPP1R18	77.0159	-1.38185	0.167235	-8.26292	1.42156e-16	1.55871e-14
LGALSL	155.928	-0.933474	0.113405	-8.23133	1.85152e-16	2.00734e-14
FGFR1	175.245	-0.931633	0.114482	-8.13783	4.0243e-16	4.3145e-14
SNAI1	12.6457	5.53531	0.680953	8.12877	4.33672e-16	4.59835e-14
SRRT	170.978	0.985045	0.122484	8.04223	8.82214e-16	9.2527e-14
RBM25	98.5936	1.13253	0.140891	8.03829	9.11029e-16	9.45217e-14
CWC15	79.2947	1.20827	0.151646	7.9677	1.61649e-15	1.65931e-13
RHOBTB1	14.6238	2.60585	0.328912	7.92265	2.3251e-15	2.36157e-13
YPEL5	25.8123	1.8601	0.235433	7.90074	2.77246e-15	2.78662e-13
API5	142.811	0.824134	0.105068	7.84384	4.36963e-15	4.34666e-13
CLK1	19.4022	2.30416	0.295667	7.7931	6.53838e-15	6.43764e-13
PSMD9	98.7502	1.0489	0.134919	7.77428	7.58792e-15	7.39554e-13
DBR1	14.9864	2.54897	0.33398	7.6321	2.3096e-14	2.22853e-12
LIN28A	163.196	-0.819506	0.107702	-7.60902	2.76173e-14	2.63841e-12
ZSCAN5A	15.2783	2.52912	0.332608	7.6039	2.87346e-14	2.71824e-12
ACAP2	18.4411	2.0572	0.270671	7.60039	2.95248e-14	2.76587e-12
YTHDC1	49.9003	1.35394	0.179544	7.54097	4.66499e-14	4.32812e-12
ALG13	36.7565	1.44435	0.193299	7.47209	7.89307e-14	7.25335e-12
ATF3	13.6882	2.77443	0.371492	7.46833	8.12184e-14	7.39317e-12
PNRC1	13.5475	2.48572	0.334492	7.43133	1.07513e-13	9.69524e-12
SHC1	54.312	1.1978	0.161495	7.41699	1.19809e-13	1.0704e-11
SEC61A1	171.698	0.82291	0.112476	7.3163	2.54897e-13	2.25642e-11
MEX3A	74.8628	-1.25218	0.171551	-7.29917	2.89551e-13	2.53989e-11
PANX2	19.3162	2.08971	0.287707	7.26333	3.77684e-13	3.28313e-11
ALDH9A1	46.0485	1.26688	0.175664	7.21195	5.51569e-13	4.75187e-11
KIAA1551	14.82	2.30773	0.32033	7.20424	5.83697e-13	4.98415e-11
SERTAD1	17.1718	2.03543	0.287198	7.08721	1.36846e-12	1.15827e-10
GLUL	57.826	1.11357	0.157171	7.08508	1.38968e-12	1.16601e-10
SIRT1	26.6153	1.6025	0.228224	7.02162	2.19312e-12	1.82426e-10
SAMD8	8.40931	4.23143	0.60322	7.01474	2.30383e-12	1.89997e-10
DYNC2H1	18.8398	2.03294	0.290636	6.99478	2.65668e-12	2.1724e-10
DUSP18	10.4793	3.6094	0.520226	6.93815	3.97274e-12	3.22126e-10
BIRC2	22.5538	1.71526	0.248184	6.91124	4.80431e-12	3.86307e-10
MELK	43.8525	1.31556	0.190945	6.88976	5.58881e-12	4.45673e-10
RSRC2	108.533	0.831708	0.121346	6.854	7.18143e-12	5.6798e-10
EFNB1	39.531	-1.47589	0.215515	-6.8482	7.47835e-12	5.86655e-10
NFIC	190.83	-0.728247	0.106632	-6.82956	8.5173e-12	6.62665e-10
RIT2	8.90729	7.16805	1.04974	6.82843	8.58464e-12	6.62665e-10
EIF1	435.495	0.54733	0.0807396	6.77895	1.2105e-11	9.26993e-10
MPHOSPH8	50.273	1.18643	0.178069	6.66279	2.68686e-11	2.04138e-09
C20orf203	6.7365	4.32078	0.654163	6.60505	3.97378e-11	2.99554e-09
ENAH	166.303	0.788016	0.119639	6.58662	4.49941e-11	3.36549e-09
ZCCHC10	18.529	1.91514	0.291627	6.56708	5.13129e-11	3.8086e-09
SHISA3	73.5206	-1.00057	0.152974	-6.54082	6.11836e-11	4.50657e-09
EPM2AIP1	61.0629	0.988833	0.151541	6.5252	6.79088e-11	4.96403e-09
PRRG4	8.04193	3.7737	0.578782	6.52007	7.02761e-11	5.09845e-09
SAPCD2	70.2281	-1.15297	0.177279	-6.50372	7.83602e-11	5.64252e-09
HHLA2	36.668	1.25323	0.192928	6.49587	8.25561e-11	5.85724e-09
ZBTB24	17.4444	1.80911	0.278468	6.49665	8.21309e-11	5.85724e-09
FAM58A	46.7034	1.13333	0.17451	6.49436	8.33872e-11	5.87301e-09
PRAMEF11	7.9966	5.00605	0.771408	6.4895	8.6123e-11	6.02174e-09
LOC100507557	4.2013	6.939	1.07929	6.42923	1.28254e-10	8.90305e-09
PRSS23	8.82585	2.90989	0.452682	6.42812	1.29195e-10	8.90431e-09
MAD2L1BP	17.9808	1.69255	0.263644	6.41983	1.36428e-10	9.33612e-09
CHERP	134.625	0.705181	0.110022	6.40948	1.46015e-10	9.9218e-09
MCM9	9.33265	2.70986	0.423285	6.40198	1.5337e-10	1.03487e-08
PRELP	14.0944	2.10454	0.330478	6.36818	1.91285e-10	1.28174e-08
TRIM23	9.52158	2.51342	0.396215	6.34359	2.24475e-10	1.49376e-08
IER5	19.3047	1.76788	0.279476	6.32572	2.52047e-10	1.66576e-08
PIM1	14.2325	1.87212	0.296605	6.31183	2.75759e-10	1.81007e-08
NGDN	108.158	0.828237	0.131575	6.29479	3.07811e-10	2.0068e-08
GLIS2	31.3882	-1.58951	0.252868	-6.28591	3.25937e-10	2.10305e-08
NAT8L	48.6145	-1.29806	0.206519	-6.28544	3.26934e-10	2.10305e-08
NKIRAS1	34.4926	1.32998	0.212963	6.24514	4.23422e-10	2.70569e-08
GRB10	107.313	-0.943699	0.15119	-6.24182	4.32504e-10	2.74555e-08
MSMO1	156.312	-0.751587	0.120813	-6.22109	4.93726e-10	3.10764e-08
NRDE2	8.25596	3.16582	0.508944	6.22037	4.95986e-10	3.10764e-08
HDAC9	39.666	-1.33962	0.215695	-6.21072	5.27421e-10	3.28328e-08
SQSTM1	79.5508	-0.968314	0.15686	-6.17309	6.69677e-10	4.14213e-08
MYO10	196.261	-0.780795	0.12747	-6.12532	9.05042e-10	5.52705e-08
PLD6	106.351	-0.801153	0.130784	-6.12577	9.02483e-10	5.52705e-08
TIPARP	15.0129	1.88158	0.307247	6.12401	9.12486e-10	5.53747e-08
NUDT10	16.6023	1.76251	0.288445	6.11039	9.93905e-10	5.99387e-08
SOX12	30.9023	-1.47639	0.241779	-6.10636	1.01929e-09	6.1088e-08
ZNF705A	6.02764	6.47113	1.06428	6.08031	1.19953e-09	7.14461e-08
TC2N	9.35109	2.23918	0.369031	6.06773	1.29728e-09	7.67944e-08
ZC3H4	47.944	-1.16364	0.191964	-6.06176	1.34637e-09	7.92145e-08
C2orf69	46.2071	1.14418	0.188954	6.05536	1.40108e-09	8.19332e-08
AHNAK	169.58	-0.74169	0.122625	-6.04846	1.46238e-09	8.47634e-08
ITM2B	204.495	0.626429	0.103577	6.04795	1.46704e-09	8.47634e-08
PHF23	29.9209	-1.51325	0.25073	-6.03538	1.58585e-09	9.10823e-08
ART3	5.62781	4.70935	0.783905	6.00756	1.88336e-09	1.0753e-07
RBMX	194.213	0.614542	0.102521	5.9943	2.04363e-09	1.15994e-07
WAC	60.7373	0.959792	0.16103	5.96033	2.51737e-09	1.42047e-07
KLHL15	9.45018	2.41141	0.405655	5.94448	2.77337e-09	1.55583e-07
MBD3L2	3.72096	6.45828	1.08912	5.92984	3.03235e-09	1.69128e-07
RLIM	70.6701	0.90307	0.15236	5.92722	3.0811e-09	1.70859e-07
SRF	74.8816	-0.92249	0.155819	-5.92027	3.21413e-09	1.77218e-07
BZW2	59.6635	0.946053	0.160069	5.91028	3.41535e-09	1.86504e-07
PRAMEF5	5.04827	3.99394	0.675795	5.90999	3.4212e-09	1.86504e-07
ACSL3	23.3377	1.418	0.24048	5.89656	3.71156e-09	2.01196e-07
LOC152217	426.719	1.19467	0.20273	5.89291	3.79461e-09	2.04548e-07
PNISR	127.421	0.713512	0.12112	5.89093	3.84028e-09	2.0586e-07
MSI1	81.9624	-0.848757	0.144209	-5.8856	3.96609e-09	2.1143e-07
MRPL34	78.3952	-0.891683	0.151801	-5.87401	4.25371e-09	2.25517e-07
SOGA1	25.0374	-1.72364	0.294039	-5.86194	4.57502e-09	2.41226e-07
ELL2	17.6444	1.62173	0.276981	5.855	4.77018e-09	2.50149e-07
PUM1	198.274	0.560629	0.0965565	5.80622	6.38977e-09	3.33269e-07
AHCYL2	7.68771	2.48789	0.429902	5.7871	7.16114e-09	3.71494e-07
HES7	21.1901	-1.73851	0.301806	-5.76035	8.394e-09	4.33122e-07
SGCG	3.10631	6.35208	1.10432	5.75201	8.81892e-09	4.52626e-07
PELI2	8.25572	2.33741	0.406519	5.74982	8.93371e-09	4.56092e-07
NRBF2	11.9662	2.0637	0.359719	5.73698	9.63809e-09	4.89463e-07
PRDM7	7.39341	3.00054	0.52328	5.73409	9.80348e-09	4.95255e-07
EPB41L2	40.948	1.08755	0.190042	5.72267	1.04862e-08	5.25495e-07
ISOC1	15.2619	1.69608	0.2964	5.72227	1.0511e-08	5.25495e-07
UBL4A	108.583	-0.717498	0.125782	-5.70428	1.16834e-08	5.81096e-07
PLEKHG3	30.0042	-1.51563	0.265837	-5.70136	1.18857e-08	5.88129e-07
OXR1	16.6515	1.74105	0.306124	5.68739	1.28995e-08	6.35039e-07
ZNF10	11.1525	2.01974	0.356693	5.6624	1.49272e-08	7.31132e-07
ANKRD9	60.1543	-0.994276	0.176336	-5.63853	1.71508e-08	8.35798e-07
MTAP	24.7204	1.32003	0.234316	5.63353	1.76556e-08	8.56076e-07
GOLGB1	18.9934	1.53822	0.273134	5.63174	1.78405e-08	8.60714e-07
BASP1	66.6616	0.945641	0.168366	5.6166	1.94756e-08	9.34926e-07
SNHG3	156.02	0.665726	0.118747	5.60625	2.06757e-08	9.87621e-07
LINC00652	5.43423	3.37662	0.604162	5.58893	2.28468e-08	1.08596e-06
KIN	23.6631	1.32762	0.237974	5.57884	2.42127e-08	1.14524e-06
SIX5	28.7431	-1.42727	0.256267	-5.56948	2.55506e-08	1.20262e-06
PAPOLG	27.899	1.30169	0.234042	5.56177	2.67057e-08	1.25089e-06
FAM155B	22.8297	-1.74092	0.314193	-5.54093	3.00875e-08	1.40249e-06
MRPS22	45.0233	0.986292	0.178318	5.53107	3.18282e-08	1.47649e-06
RAB1A	126.918	0.618324	0.111818	5.52972	3.20739e-08	1.48077e-06
UCK2	86.3426	-0.797827	0.145176	-5.49559	3.89401e-08	1.78921e-06
CTR9	42.0369	0.990308	0.180488	5.48683	4.09199e-08	1.87126e-06
RNF213	23.6514	1.36855	0.250253	5.46868	4.53403e-08	2.06362e-06
TESK2	5.55372	3.43908	0.629314	5.46481	4.63405e-08	2.09925e-06
OSR2	7.11503	3.01948	0.553202	5.4582	4.80993e-08	2.16874e-06
KITLG	9.18339	2.21014	0.405699	5.44774	5.10149e-08	2.2895e-06
MSL1	69.0577	-0.869968	0.159748	-5.44586	5.15557e-08	2.30306e-06
MND1	202.263	-0.581452	0.107031	-5.43258	5.55464e-08	2.4699e-06
STIL	15.1962	1.67414	0.308472	5.42719	5.72468e-08	2.53383e-06
KDM5A	20.1412	1.37785	0.254656	5.41064	6.27988e-08	2.76687e-06
PPP1R9B	23.552	-1.61351	0.29879	-5.40016	6.65826e-08	2.92025e-06
SNIP1	16.2309	1.55826	0.28863	5.39882	6.70812e-08	2.92881e-06
EZH2	73.5805	0.758274	0.141311	5.36598	8.05092e-08	3.49925e-06
KIAA0040	7.18929	2.29935	0.42929	5.35616	8.50081e-08	3.67822e-06
RARG	20.399	-1.59866	0.298522	-5.35525	8.54378e-08	3.68031e-06
TERF2IP	104.76	0.669123	0.125087	5.34927	8.83074e-08	3.78701e-06
JUN	6.88326	2.53469	0.474031	5.34709	8.93772e-08	3.81593e-06
MT1E	208.702	-0.513178	0.0963187	-5.32792	9.93443e-08	4.22279e-06
CASP6	14.8757	1.68532	0.316425	5.32613	1.00325e-07	4.24578e-06
ZSCAN5B	3.42162	5.79957	1.09023	5.3196	1.03995e-07	4.38185e-06
DYNC1I2	145.234	0.609613	0.114955	5.30305	1.13883e-07	4.76147e-06
FAM57A	48.2367	-1.03722	0.195595	-5.30288	1.13991e-07	4.76147e-06
NR2F2	22.6094	-1.51436	0.28587	-5.29736	1.1749e-07	4.86686e-06
NR2F6	41.0214	-1.10646	0.208872	-5.29731	1.17523e-07	4.86686e-06
SRPK3	3.80232	4.26806	0.806812	5.29004	1.22292e-07	5.04273e-06
SGK1	5.78274	2.96047	0.559815	5.28831	1.23452e-07	5.06887e-06
DAB2	7.58816	2.16981	0.411214	5.27659	1.31608e-07	5.38088e-06
LOC256021	4.84036	5.57694	1.05826	5.2699	1.36496e-07	5.55718e-06
N4BP2L2	19.0539	1.41825	0.269254	5.26732	1.38432e-07	5.6123e-06
ITPRIPL2	29.134	-1.31862	0.250427	-5.26548	1.39823e-07	5.64498e-06
MED15	24.182	1.34061	0.254669	5.26411	1.40869e-07	5.66352e-06
BCAS2	36.3607	1.02137	0.194431	5.25311	1.49554e-07	5.98774e-06
NFYA	8.17332	2.33375	0.444533	5.24989	1.52189e-07	6.06807e-06
FAM200B	82.7998	0.73112	0.13969	5.23387	1.65996e-07	6.59135e-06
RAB11FIP1	37.803	1.05978	0.203074	5.21867	1.80209e-07	7.0973e-06
TAF9	125.746	0.606675	0.116247	5.21883	1.80058e-07	7.0973e-06
TRIM35	25.4969	1.27537	0.244546	5.21525	1.8357e-07	7.20027e-06
GABPB1-AS1	19.0895	1.3993	0.268499	5.21155	1.87268e-07	7.31558e-06
ATXN1L	10.2932	2.02376	0.38839	5.21062	1.88206e-07	7.3226e-06
ATG12	45.8853	0.92694	0.178433	5.19489	2.04842e-07	7.93784e-06
RILPL1	24.2896	-1.38243	0.266171	-5.19377	2.06073e-07	7.9536e-06
ZNF330	41.5259	0.941141	0.181865	5.17494	2.2798e-07	8.76405e-06
GNG11	10.1256	2.19315	0.424253	5.16944	2.34799e-07	8.99038e-06
ZC3H15	64.0184	0.828436	0.160901	5.14872	2.62272e-07	1.00026e-05
LOC400027	28.5017	1.09868	0.214136	5.13076	2.88568e-07	1.09622e-05
RAB15	76.4395	-0.815957	0.159325	-5.12133	3.03395e-07	1.14802e-05
ARL4C	44.754	-1.01363	0.197976	-5.11996	3.05603e-07	1.15186e-05
SRP19	52.9647	0.820753	0.160958	5.09918	3.41136e-07	1.28079e-05
ASH1L-AS1	8.75766	2.05721	0.403944	5.0928	3.52813e-07	1.31949e-05
MRPL32	38.0117	0.988099	0.194592	5.07781	3.81814e-07	1.42244e-05
TOPORS	17.011	1.42413	0.281189	5.06467	4.09115e-07	1.51829e-05
FASTKD5	78.3522	0.700111	0.138283	5.06289	4.12957e-07	1.52668e-05
SLC35E4	8.94029	2.15683	0.426231	5.06024	4.18737e-07	1.54214e-05
ITGB8	4.94103	3.29383	0.651982	5.05203	4.37132e-07	1.60376e-05
SNX33	30.3537	-1.22682	0.242908	-5.05055	4.40537e-07	1.61013e-05
ATG14	18.3815	1.37561	0.27294	5.03997	4.65594e-07	1.69529e-05
LGALS3	4.92916	3.44655	0.685255	5.0296	4.91515e-07	1.78294e-05
WAPAL	44.9855	0.876596	0.174346	5.02792	4.95841e-07	1.7919e-05
KDM4E	2.60957	5.65717	1.12742	5.01781	5.2263e-07	1.88166e-05
MIDN	26.2585	-1.26396	0.25249	-5.00598	5.55782e-07	1.99358e-05
IRX5	18.3464	1.31681	0.263604	4.99539	5.87155e-07	2.09832e-05
C3	2.77651	5.50351	1.10239	4.99233	5.96554e-07	2.12404e-05
TRIM47	26.5716	-1.27683	0.255799	-4.99152	5.99054e-07	2.1251e-05
B3GNT2	4.54692	3.41844	0.685144	4.98938	6.05742e-07	2.13483e-05
PHOX2B	2.38794	5.67127	1.1367	4.98922	6.06223e-07	2.13483e-05
TGIF2	21.5617	-1.41084	0.283031	-4.98475	6.20415e-07	2.17687e-05
ASF1A	31.5364	1.01018	0.203092	4.97401	6.55803e-07	2.2927e-05
IGDCC3	18.2948	-1.55064	0.312144	-4.9677	6.77501e-07	2.36e-05
NARG2	22.3194	1.28701	0.259481	4.95994	7.05152e-07	2.44749e-05
GSC	4.2395	3.69793	0.747082	4.94983	7.42791e-07	2.56888e-05
ARMCX3	40.6828	0.919098	0.186019	4.94088	7.77724e-07	2.68009e-05
DDN	18.399	-1.5889	0.322708	-4.92363	8.49522e-07	2.90675e-05
ZNF280A	3.26887	4.05328	0.823127	4.92424	8.46876e-07	2.90675e-05
ACSM2A	2.86205	5.41026	1.09945	4.92088	8.6155e-07	2.93749e-05
TGS1	28.3614	1.0705	0.217624	4.91902	8.69779e-07	2.9551e-05
ETFA	122.941	0.542558	0.110333	4.91744	8.76826e-07	2.96859e-05
ARID1A	74.5772	-0.76464	0.155588	-4.91453	8.8995e-07	3.00249e-05
PITX1	64.528	-0.855199	0.174063	-4.91315	8.96247e-07	3.0132e-05
PCGF5	69.5846	0.732335	0.149172	4.90935	9.13796e-07	3.06153e-05
SETD1B	30.1506	-1.33396	0.271819	-4.90753	9.22311e-07	3.07937e-05
HARS2	18.4703	1.32441	0.270092	4.90357	9.41125e-07	3.13135e-05
KIAA2018	5.01709	2.77025	0.565339	4.90016	9.57574e-07	3.17513e-05
CLP1	29.7954	1.03948	0.212318	4.89585	9.78802e-07	3.2344e-05
STK17B	10.1585	1.78941	0.365702	4.8931	9.92603e-07	3.26882e-05
DTD2	62.8394	0.754416	0.154205	4.89228	9.96721e-07	3.27121e-05
PTCSC3	4.01092	5.19596	1.06453	4.88098	1.05561e-06	3.45273e-05
FOSL1	17.8742	-1.72433	0.35382	-4.87348	1.09652e-06	3.57444e-05
LOC644656	7.63207	2.11487	0.434684	4.86531	1.1428e-06	3.71277e-05
MED26	8.9531	2.19102	0.450433	4.86426	1.14885e-06	3.71989e-05
NOLC1	161.032	0.49512	0.101981	4.855	1.20384e-06	3.88478e-05
STX6	24.084	1.11311	0.229301	4.85435	1.20783e-06	3.88478e-05
SREK1IP1	36.9388	0.976567	0.201312	4.85101	1.22836e-06	3.9377e-05
HOXA11	19.2943	-1.46349	0.301866	-4.84813	1.2463e-06	3.98197e-05
C16orf55	13.8962	1.41065	0.291405	4.84086	1.2928e-06	4.10337e-05
UTP23	21.58	1.24498	0.257157	4.84132	1.28979e-06	4.10337e-05
FAM195A	34.441	-1.02614	0.212728	-4.82374	1.40892e-06	4.45728e-05
ATF7IP	27.8368	1.09448	0.22693	4.82301	1.4141e-06	4.45904e-05
UBE2E3	413.002	-0.515252	0.10697	-4.81679	1.45883e-06	4.5851e-05
OTUD3	18.7094	1.38942	0.288913	4.80914	1.51584e-06	4.74882e-05
MBD3L5	3.30129	4.44892	0.926034	4.80427	1.55317e-06	4.85e-05
SEC31A	63.1591	0.746895	0.155697	4.7971	1.60981e-06	5.01066e-05
DNTT	1.66128	5.58228	1.16614	4.78696	1.6933e-06	5.23676e-05
PLA2G16	87.2999	-0.668031	0.139542	-4.78732	1.69025e-06	5.23676e-05
C12orf50	3.42053	5.14428	1.07556	4.78287	1.72811e-06	5.32732e-05
GADD45A	5.73359	2.41085	0.504229	4.78126	1.74201e-06	5.35309e-05
EFNA2	10.1895	-2.01756	0.422083	-4.78	1.75297e-06	5.36966e-05
RBM5	31.707	1.02994	0.216153	4.76487	1.88971e-06	5.7702e-05
BAMBI	7.96205	2.01784	0.423581	4.76376	1.90023e-06	5.78401e-05
PANX1	9.53291	1.70027	0.357029	4.76226	1.91434e-06	5.80864e-05
PAGR1	43.2217	-0.969441	0.203884	-4.75486	1.98582e-06	6.00664e-05
CIRBP	150.22	0.524278	0.110323	4.75221	2.01205e-06	6.06695e-05
TIMM10B	42.2498	0.926407	0.195032	4.75003	2.03386e-06	6.11361e-05
DLC1	7.46657	2.15013	0.452896	4.74751	2.05938e-06	6.1711e-05
TAF7	54.1284	0.74991	0.158195	4.74042	2.13275e-06	6.37119e-05
KCNQ1OT1	29.9105	1.14665	0.242108	4.73613	2.17835e-06	6.48733e-05
SCAPER	7.02141	2.16952	0.459012	4.72649	2.28436e-06	6.78208e-05
SKI	76.9776	-0.762313	0.1614	-4.72314	2.32232e-06	6.87364e-05
SIKE1	26.5974	1.1342	0.240686	4.71237	2.44853e-06	7.22504e-05
E2F2	24.8015	-1.32408	0.281411	-4.70515	2.53681e-06	7.44704e-05
SLC25A1	227.792	-0.514455	0.109343	-4.70496	2.5392e-06	7.44704e-05
CITED4	34.7516	-1.03406	0.220082	-4.69855	2.62012e-06	7.66108e-05
ZIM3	1.48622	5.52959	1.17844	4.69229	2.70163e-06	7.87554e-05
BEND4	31.7291	-1.05435	0.224871	-4.68871	2.74939e-06	7.99061e-05
NAA35	11.4304	1.65294	0.352682	4.68678	2.77537e-06	8.04191e-05
DTL	38.6267	0.920206	0.19637	4.68607	2.78497e-06	8.04555e-05
FBXL12	26.0584	1.10078	0.234947	4.68523	2.79652e-06	8.05213e-05
SAMD10	21.2275	-1.42261	0.303673	-4.68468	2.80393e-06	8.05213e-05
WHAMM	20.7997	1.25791	0.268943	4.67722	2.90786e-06	8.32579e-05
BIK	26.0472	1.06398	0.22785	4.66963	3.01749e-06	8.61413e-05
BHLHE22	3.49668	5.12573	1.10025	4.65871	3.18201e-06	9.05701e-05
FAM78A	7.26707	-2.91307	0.626249	-4.65161	3.29351e-06	9.3468e-05
YTHDF3	33.4644	0.956867	0.205739	4.65087	3.30533e-06	9.35282e-05
SOX13	21.6335	-1.37644	0.296045	-4.64943	3.3285e-06	9.39085e-05
SCG3	3.47951	5.00129	1.07649	4.64591	3.38581e-06	9.5247e-05
TMED7	15.3329	1.30663	0.281898	4.63512	3.56723e-06	0.000100059
HIST1H2BK	70.4114	0.6345	0.137036	4.63018	3.65343e-06	0.00010218
ORAI1	36.5324	-1.07071	0.231774	-4.61962	3.84445e-06	0.000107068
TAF4B	2.89246	5.11666	1.10767	4.6193	3.85042e-06	0.000107068
SH3GL1	65.6436	-0.778758	0.168677	-4.61687	3.89571e-06	0.000108016
TMEM185A	51.3051	1.19945	0.260016	4.61296	3.96975e-06	0.000109754
ZNF776	26.8738	1.02976	0.223493	4.60758	4.0738e-06	0.000112309
GRAMD1C	3.25674	4.96407	1.07793	4.6052	4.12076e-06	0.000112958
ZC3HAV1	89.4331	-0.680365	0.14773	-4.60547	4.11527e-06	0.000112958
SERINC1	33.5417	0.978689	0.212621	4.60298	4.16495e-06	0.000113846
TRA2B	374.374	0.509575	0.110721	4.60235	4.17754e-06	0.000113867
FBXO33	17.6718	1.31996	0.28721	4.5958	4.31101e-06	0.000117174
RRN3	50.5424	0.768318	0.16741	4.58944	4.44444e-06	0.000120462
USP38	11.5936	1.63245	0.356334	4.58124	4.62227e-06	0.000124931
FBXO30	40.1522	0.871278	0.190369	4.57679	4.72154e-06	0.000127257
PLSCR1	8.81313	1.88981	0.412994	4.57586	4.74263e-06	0.00012747
BTG1	11.8962	1.54259	0.337422	4.57168	4.83838e-06	0.000129323
SERPINB9	48.2147	-0.858391	0.187754	-4.5719	4.83317e-06	0.000129323
DUSP16	19.0778	-1.34549	0.294727	-4.56521	4.98992e-06	0.000132946
MKRN9P	1.58868	5.36243	1.17476	4.56472	5.00151e-06	0.000132946
HEXIM1	9.97128	1.72387	0.377978	4.56076	5.09686e-06	0.000135109
FERMT2	18.4963	1.23626	0.271427	4.55467	5.24678e-06	0.000138702
LOC401557	1.44726	5.35673	1.17801	4.54727	5.43472e-06	0.000143278
WDR45B	49.932	0.768647	0.169145	4.54431	5.51167e-06	0.00014491
BCL2L1	52.7301	-0.868722	0.191228	-4.54287	5.54936e-06	0.000145505
C15orf60	3.57247	4.91023	1.08341	4.53221	5.83696e-06	0.000152631
NT5DC3	11.4777	1.49198	0.329293	4.53086	5.87432e-06	0.000153193
KLF17	2.76989	4.90347	1.08433	4.52213	6.12197e-06	0.000159221
CCNL1	8.84863	1.8289	0.406071	4.50388	6.6723e-06	0.000173067
UBE2G1	51.325	-0.866361	0.192398	-4.50297	6.7009e-06	0.000173343
VEPH1	1.4089	5.28413	1.17419	4.50024	6.78764e-06	0.000175117
TGIF1	39.9561	-1.03063	0.229212	-4.49642	6.91079e-06	0.000177819
GUSBP1	10.3276	1.60431	0.358334	4.47714	7.5649e-06	0.000194132
CEBPB	15.3065	-1.68073	0.375738	-4.47315	7.70749e-06	0.000197267
ARRDC3	24.4288	1.02026	0.228255	4.46982	7.82871e-06	0.000199839
LAMTOR3	21.0798	1.22886	0.2751	4.46696	7.93399e-06	0.000201992
C12orf43	18.1397	1.22193	0.273844	4.46213	8.115e-06	0.000205145
HMGB2	71.7537	0.711218	0.159395	4.46198	8.12054e-06	0.000205145
TRIM49	1.54361	5.22775	1.17163	4.46195	8.12161e-06	0.000205145
RWDD1	33.1147	1.04242	0.233672	4.46103	8.15682e-06	0.000205496
ZNF134	7.86469	1.85456	0.41674	4.45015	8.58086e-06	0.000215616
CNIH	60.4857	0.703446	0.158194	4.44672	8.71907e-06	0.00021852
LDB2	30.1311	-1.09604	0.246519	-4.44606	8.74591e-06	0.000218625
YDJC	56.8672	-0.750787	0.168901	-4.44513	8.78403e-06	0.000219011
HSPA1A	281.27	0.484201	0.109085	4.43876	9.04778e-06	0.000225005
EN2	19.0261	-1.46653	0.330555	-4.43658	9.13999e-06	0.000226714
SRSF5	19.2104	1.14173	0.258013	4.4251	9.63969e-06	0.000238496
CDO1	12.7092	1.56627	0.354121	4.42298	9.73501e-06	0.000239625
MCMDC2	1.33225	5.23467	1.18343	4.42331	9.72019e-06	0.000239625
PLCL2	20.3073	-1.31145	0.296652	-4.42082	9.83279e-06	0.000241416
ATXN2	30.8733	-1.06059	0.239983	-4.41945	9.89503e-06	0.000242328
PLK2	4.67258	2.65312	0.600819	4.41584	1.00617e-05	0.000245786
CCDC174	13.4614	1.43242	0.324514	4.41404	1.01457e-05	0.000247212
RADIL	17.7051	1.26076	0.285769	4.41181	1.02509e-05	0.000249146
SUV420H1	66.7914	0.643395	0.145878	4.4105	1.03133e-05	0.000250032
BCL7A	43.5566	-0.912582	0.206938	-4.40994	1.034e-05	0.000250053
SENP2	45.8599	0.74929	0.169952	4.40882	1.03933e-05	0.000250712
CNOT8	10.2275	1.54497	0.350471	4.40827	1.04201e-05	0.000250731
SRRM1	39.0187	0.908047	0.206018	4.40761	1.04517e-05	0.000250867
STC2	42.0544	-0.928151	0.210654	-4.40604	1.05277e-05	0.000252064
ANK3	15.2564	1.33838	0.303837	4.40493	1.05816e-05	0.000252728
GRPEL2	24.8177	1.08163	0.245737	4.40156	1.07475e-05	0.000256056
H19	25.7971	-1.26476	0.288612	-4.38222	1.17475e-05	0.000279191
MED10	43.0157	0.787913	0.17993	4.37901	1.19221e-05	0.000282645
LRFN1	17.0383	-1.44794	0.330974	-4.37479	1.2155e-05	0.000287459
CROT	12.1035	1.48793	0.340296	4.37246	1.22853e-05	0.000289831
LOC285540	2.66724	4.76629	1.09042	4.37106	1.23646e-05	0.000290991
TAL1	9.88114	-1.88216	0.430924	-4.36772	1.25548e-05	0.000294748
LOC100130557	4.37849	2.48051	0.567993	4.36714	1.25884e-05	0.000294818
VWA1	43.2074	-0.911506	0.208763	-4.36622	1.26415e-05	0.000295345
DNAJC3	12.2379	1.38406	0.317207	4.36326	1.28139e-05	0.000298651
SH3KBP1	24.8873	1.08865	0.250993	4.33739	1.44183e-05	0.000335235
IMP3	404.301	0.455057	0.105165	4.32709	1.51091e-05	0.000350452
BTG2	5.46869	-3.41562	0.791033	-4.31792	1.57509e-05	0.000364207
HNRPDL	332.067	-0.4207	0.0974398	-4.31754	1.57777e-05	0.000364207
GPX8	35.3285	-0.935408	0.216801	-4.31459	1.59901e-05	0.000368231
HIPK1	9.68767	1.61626	0.374913	4.31104	1.62487e-05	0.000373082
NUDT19	94.6643	-0.600249	0.139248	-4.31064	1.62781e-05	0.000373082
RMI1	53.6675	0.74526	0.173021	4.30733	1.65238e-05	0.000377815
B4GALT2	32.8726	-0.96766	0.224743	-4.30564	1.66507e-05	0.000379816
PDK3	54.2329	0.740078	0.171922	4.30474	1.67183e-05	0.000380461
GNA14	2.27204	4.91431	1.14205	4.30306	1.68454e-05	0.000382449
PPIL3	11.8412	1.52171	0.354114	4.29725	1.72933e-05	0.000391283
TLX1	21.5846	-1.21266	0.282214	-4.29696	1.73156e-05	0.000391283
TNS3	28.966	-1.07622	0.250587	-4.29479	1.74858e-05	0.000394208
CENPB	58.8088	-0.76041	0.177079	-4.29419	1.75332e-05	0.000394354
ILF3-AS1	18.4524	1.16347	0.271021	4.29294	1.76323e-05	0.00039566
GPBAR1	1.89475	4.86591	1.13611	4.28297	1.84418e-05	0.000412865
C6orf147	6.80342	1.95566	0.456914	4.28015	1.86763e-05	0.000417148
USP1	29.9078	0.930455	0.217495	4.27805	1.88541e-05	0.000420146
LINC00310	2.49731	3.61604	0.846561	4.27145	1.9421e-05	0.000431782
CASP10	24.9433	1.03071	0.241584	4.26645	1.9861e-05	0.000440548
AJUBA	18.3209	-1.33831	0.31379	-4.26501	1.99896e-05	0.000442385
ENO2	90.5679	-0.594006	0.139463	-4.25924	2.05127e-05	0.000452922
RTN4	161.594	0.472135	0.111	4.25348	2.10476e-05	0.000463672
KRT8	72.521	-0.650623	0.153014	-4.25204	2.11831e-05	0.000464573
OTX2	40.0102	-0.870409	0.204705	-4.25202	2.11848e-05	0.000464573
SALL2	17.0096	-1.40524	0.330826	-4.24767	2.16001e-05	0.000472607
NBPF3	25.1834	-1.07744	0.253829	-4.24473	2.18854e-05	0.000477765
MCL1	55.144	0.671559	0.158506	4.23681	2.26718e-05	0.000493816
NINJ1	28.8676	-1.03395	0.244238	-4.23338	2.30207e-05	0.000500286
ILF2	229.627	0.431678	0.102143	4.22619	2.37682e-05	0.000514915
SSU72	51.6982	-0.715069	0.169212	-4.22588	2.38006e-05	0.000514915
TNKS2	40.8969	0.784524	0.18567	4.22537	2.38546e-05	0.000514928
TMEM70	254.703	0.438669	0.103863	4.22352	2.40517e-05	0.000518024
KAT6B	6.88516	1.93921	0.460541	4.21072	2.54555e-05	0.000547039
C2CD4B	1.85691	4.80827	1.14248	4.20861	2.56948e-05	0.000550953
DLG3	35.8547	-0.885805	0.21096	-4.19893	2.6818e-05	0.000573762
OTX1	13.0632	1.451	0.345631	4.19811	2.69154e-05	0.000574573
SNAP23	44.6597	0.733536	0.174815	4.19606	2.71596e-05	0.000578506
JUND	51.3858	-0.720032	0.171651	-4.19474	2.73185e-05	0.000580013
RGMA	7.96804	-2.20672	0.526102	-4.19447	2.73506e-05	0.000580013
SLU7	19.2433	1.16563	0.278169	4.19036	2.78506e-05	0.000589322
DDX21	264.796	0.411936	0.0985304	4.1808	2.90486e-05	0.000613325
FAM124A	14.4185	-1.51949	0.363897	-4.1756	2.97202e-05	0.000626135
LPCAT1	48.501	-0.757059	0.181389	-4.17368	2.99719e-05	0.000630064
BCL9	25.2263	-1.0488	0.251415	-4.1716	3.02473e-05	0.000634469
TCF7L1	71.032	-0.647095	0.155157	-4.17057	3.03833e-05	0.00063594
PRRC2C	93.4171	0.570931	0.136952	4.16886	3.06133e-05	0.000638408
TMUB1	17.5845	-1.27061	0.304797	-4.1687	3.06335e-05	0.000638408
SACM1L	31.6923	0.878094	0.211365	4.15439	3.2615e-05	0.000678237
LSM10	42.5675	-0.885997	0.213563	-4.14865	3.34448e-05	0.000693997
DIMT1	83.6781	0.614058	0.148062	4.14731	3.36406e-05	0.000696562
FASTKD1	24.4799	0.963353	0.232589	4.14187	3.44479e-05	0.000711752
HCG27	3.92551	2.79855	0.677017	4.13365	3.57043e-05	0.000736135
TEFM	7.31075	1.82488	0.442042	4.1283	3.65455e-05	0.000751871
IMPACT	22.0288	1.02885	0.249316	4.12669	3.68016e-05	0.000755529
KIAA0317	20.9653	1.12272	0.272252	4.12382	3.72633e-05	0.000763384
TMA16	42.3546	0.75229	0.182515	4.12179	3.75933e-05	0.000768513
TRIM36	4.64598	2.26352	0.549564	4.11876	3.80921e-05	0.000777063
TRIM24	42.3996	-1.23591	0.30047	-4.11325	3.90123e-05	0.000794156
ELOVL1	17.939	-1.23405	0.300276	-4.10973	3.96119e-05	0.000804665
NAV1	15.7992	-1.45918	0.355777	-4.1014	4.10663e-05	0.000832456
FAM129B	80.4744	-0.723355	0.176587	-4.09632	4.19777e-05	0.000849146
CELSR2	19.5768	-1.18489	0.289566	-4.09195	4.2776e-05	0.000863485
YY1	45.099	0.734347	0.17961	4.08857	4.34032e-05	0.000874316
MLLT6	30.2072	-1.00983	0.247154	-4.08581	4.39224e-05	0.000881095
MPST	80.7612	-0.614457	0.150378	-4.08609	4.38708e-05	0.000881095
ZNF256	5.91554	1.80237	0.442244	4.07552	4.59126e-05	0.000919109
LOC256880	1.72149	4.68976	1.15161	4.07237	4.65373e-05	0.000927765
STK11	21.0945	-1.1519	0.282827	-4.07281	4.64485e-05	0.000927765
PHF15	9.72596	-1.97717	0.486237	-4.06627	4.77708e-05	0.000950393
ARID3B	83.4599	0.558824	0.137512	4.06383	4.82747e-05	0.000958441
CBX2	42.4246	-0.834524	0.205405	-4.06282	4.84828e-05	0.000960597
ANKRD34A	3.05986	-4.56691	1.12458	-4.06101	4.88608e-05	0.000965023
PDGFRA	13.3851	1.27572	0.314184	4.06043	4.89827e-05	0.000965023
ZNF789	5.97543	1.95838	0.482323	4.06032	4.90063e-05	0.000965023
NRM	60.9603	-0.664601	0.163743	-4.0588	4.93255e-05	0.000969331
CCNT2	42.4594	0.787869	0.194309	4.05472	5.01942e-05	0.000984398
KIAA1210	1.06822	4.96502	1.22581	4.0504	5.11312e-05	0.00100074
TLE3	24.4271	-1.00669	0.248886	-4.04478	5.23719e-05	0.00102295
SHB	12.3945	-1.75612	0.434269	-4.04384	5.25822e-05	0.00102498
TP53RK	31.7342	0.847208	0.209565	4.0427	5.28385e-05	0.0010279
CCDC85C	34.6589	-0.915217	0.226679	-4.0375	5.40238e-05	0.00104674
RYK	12.6297	1.3464	0.333472	4.03753	5.40168e-05	0.00104674
ANP32E	75.7855	-0.573322	0.142082	-4.03514	5.457e-05	0.00105396
KIAA0907	11.5695	1.35906	0.336822	4.03495	5.46149e-05	0.00105396
LUC7L3	140.255	0.57113	0.141821	4.02711	5.64656e-05	0.0010875
SERTAD3	6.5786	-2.25238	0.559422	-4.02626	5.66712e-05	0.00108776
ZSCAN16	16.5458	-1.30059	0.323037	-4.02612	5.67048e-05	0.00108776
KIAA0020	16.5434	1.21498	0.30191	4.02432	5.71393e-05	0.00109392
ELF4	30.764	-1.06325	0.264325	-4.02251	5.75805e-05	0.00110019
NISCH	30.3241	-0.935557	0.233049	-4.01443	5.95892e-05	0.00113632
BAG2	125.632	0.513955	0.128067	4.01317	5.99077e-05	0.00114014
RPL29	1122.7	0.890683	0.222484	4.00336	6.24503e-05	0.00118619
DMRTA2	16.886	-1.2409	0.310142	-4.00108	6.30537e-05	0.0011953
DHRS3	17.0943	-1.23914	0.310471	-3.99116	6.57505e-05	0.00124185
WTAP	136.9	0.513293	0.128609	3.9911	6.57669e-05	0.00124185
EIF3H	123.494	0.454548	0.113958	3.98875	6.64237e-05	0.0012518
NOG	10.3418	-1.61537	0.405393	-3.98471	6.75634e-05	0.0012708
CDK12	30.1389	0.838131	0.21125	3.96748	7.26359e-05	0.00136355
FAM174B	11.8681	-1.5955	0.402357	-3.9654	7.3274e-05	0.00136754
NACC1	76.1671	-0.576706	0.145421	-3.96576	7.31628e-05	0.00136754
PSPC1	70.5749	0.579913	0.146211	3.96629	7.30013e-05	0.00136754
C20orf112	9.87451	-1.5705	0.396101	-3.9649	7.34256e-05	0.00136773
RPUSD1	48.112	-0.766327	0.193482	-3.96071	7.47262e-05	0.00138927
DIS3	20.0117	1.04914	0.264955	3.95968	7.50504e-05	0.00139262
CRTC3	33.0595	-0.888966	0.225164	-3.94808	7.87797e-05	0.00145622
SPSB4	9.00801	-1.61221	0.40833	-3.94831	7.8706e-05	0.00145622
SIN3A	36.3234	-0.840261	0.212902	-3.9467	7.9236e-05	0.00146185
KHSRP	208.684	0.457619	0.115969	3.94604	7.94548e-05	0.00146309
BBS4	12.4018	1.39938	0.355207	3.93962	8.1612e-05	0.00149995
ARHGAP35	43.4697	-0.769218	0.19532	-3.93825	8.20775e-05	0.00150564
SUSD2	2.23525	3.81094	0.969071	3.93257	8.40424e-05	0.00153876
FADD	23.0514	-1.01927	0.259749	-3.92408	8.70635e-05	0.00159105
CDKN1A	8.3906	1.59618	0.406967	3.92213	8.77679e-05	0.00160089
RNF41	33.8248	-0.868858	0.221624	-3.92041	8.83971e-05	0.00160933
ERI1	35.4121	0.792529	0.202208	3.91938	8.87788e-05	0.00161323
STX16	21.9564	0.951904	0.243128	3.91524	9.03128e-05	0.00163802
H2AFZ	677.95	0.586251	0.149885	3.91134	9.17836e-05	0.00166158
NFKB2	43.1078	-0.771885	0.197379	-3.91068	9.20385e-05	0.00166307
ZMAT3	7.03144	1.94964	0.498652	3.90981	9.23672e-05	0.00166589
NPHP3	4.53891	2.26746	0.580232	3.90786	9.31171e-05	0.00167628
SAC3D1	53.5402	-0.691563	0.177481	-3.89655	9.7573e-05	0.00175323
SFTPB	3.91259	2.59911	0.667595	3.89324	9.89155e-05	0.00177404
FAM32A	65.0712	0.651593	0.167662	3.88634	0.000101766	0.00182179
POLR2C	62.7023	0.594377	0.153155	3.8809	0.000104072	0.00185961
CHD3	57.2673	-0.683986	0.176303	-3.87961	0.000104623	0.001866
NAF1	20.916	0.950977	0.245307	3.87669	0.000105889	0.00188509
CITED2	3.17457	2.98489	0.770334	3.8748	0.000106713	0.00189626
PDCD10	25.3607	0.938791	0.242425	3.8725	0.000107723	0.0019072
TEX261	84.7106	0.569423	0.147032	3.87279	0.000107595	0.0019072
ARF3	268.329	0.343915	0.0888319	3.87153	0.000108153	0.00190813
IQCE	5.11517	-2.83586	0.732498	-3.87149	0.000108171	0.00190813
TCF12	78.1912	0.515322	0.133154	3.87011	0.000108784	0.00191544
COPRS	229.567	-0.365758	0.0945313	-3.86917	0.000109204	0.00191933
BBC3	7.01881	-2.07012	0.535415	-3.86639	0.000110458	0.00193783
UBE2M	118.803	-0.518208	0.134048	-3.86585	0.000110702	0.00193859
TTC14	8.95962	1.43993	0.372858	3.86186	0.000112527	0.00196698
MAP1A	38.715	-0.868803	0.225076	-3.86003	0.000113371	0.00197816
CTH	9.13814	1.41738	0.367343	3.85846	0.000114101	0.0019873
TRIP6	64.3071	-0.653467	0.169716	-3.85035	0.00011795	0.00205063
ARL8B	52.8892	0.647033	0.168266	3.84529	0.000120408	0.0020896
RTN4R	13.1154	-1.51104	0.393197	-3.84297	0.000121555	0.00210572
MRPL4	242.999	0.393495	0.102479	3.83978	0.000123147	0.00212946
SAMD5	8.5721	1.52202	0.396638	3.83729	0.000124399	0.00214404
STK31	1.32497	4.53849	1.18275	3.83722	0.000124434	0.00214404
CDC42EP4	22.6742	-0.997554	0.260005	-3.83668	0.00012471	0.00214497
WDFY1	30.8869	0.795192	0.207303	3.83589	0.000125112	0.00214805
NES	91.6581	-0.518435	0.135322	-3.83112	0.000127564	0.00218626
PIP5K1C	32.3382	-0.857394	0.223942	-3.82864	0.000128855	0.00220447
LOC220729	6.73133	1.58332	0.413609	3.82806	0.000129157	0.00220573
SLC6A8	54.5388	-0.656385	0.172062	-3.81482	0.000136281	0.00232328
ARGLU1	38.902	0.721351	0.189227	3.8121	0.00013779	0.00233956
EPC1	20.228	-1.12002	0.293816	-3.81199	0.000137853	0.00233956
TGOLN2	36.9164	0.766575	0.201106	3.81179	0.000137963	0.00233956
DDX20	15.5325	1.07672	0.282616	3.80982	0.000139067	0.00235414
MMADHC	41.9238	0.6868	0.180292	3.80938	0.000139316	0.00235422
PELO	45.3655	0.669697	0.175826	3.80886	0.000139606	0.002355
TK1	82.505	-0.555004	0.145773	-3.80732	0.000140483	0.00236566
PLAGL2	27.1192	0.870836	0.229076	3.80151	0.000143816	0.00241756
RPF1	139.278	0.423553	0.11151	3.79833	0.000145674	0.00244454
TBPL1	25.656	0.888061	0.23405	3.79432	0.000148046	0.00248002
ERF	10.5142	-1.72456	0.455341	-3.7874	0.000152229	0.00254569
NEK2	81.1559	0.554935	0.146619	3.78488	0.000153782	0.00256594
STARD7	136.357	-0.444581	0.117472	-3.78457	0.000153972	0.00256594
U2SURP	143.809	0.416701	0.110457	3.7725	0.000161619	0.00268872
NAB2	5.06605	-3.42244	0.907352	-3.77189	0.000162013	0.00269065
CDH6	75.2735	-0.576875	0.153178	-3.76604	0.000165856	0.00274973
MARK4	57.8764	-0.623216	0.165564	-3.76421	0.000167074	0.00276463
TRIM54	19.7726	-1.06684	0.283445	-3.76383	0.000167327	0.00276463
WDR41	21.9174	0.924558	0.24574	3.76234	0.000168329	0.00277642
DDX5	290.611	0.340257	0.0904982	3.75982	0.000170036	0.00279979
SAP18	195.23	0.371471	0.098892	3.75633	0.000172423	0.00283426
HSPA8	1114.09	0.833653	0.222115	3.75325	0.00017456	0.0028645
GPC4	179.152	-0.468746	0.124996	-3.75009	0.000176769	0.00289584
MPHOSPH6	126.958	0.442878	0.118198	3.7469	0.000179031	0.00292792
PPP2CA	315.179	0.437937	0.117294	3.73368	0.000188702	0.00307851
SAT1	25.4688	0.847108	0.226897	3.73345	0.000188877	0.00307851
PLEKHO1	11.5461	-1.42515	0.381843	-3.73228	0.000189752	0.00308754
DDIT4	5.06585	-3.3846	0.907078	-3.73132	0.000190476	0.00309411
DDX6	51.0898	-0.645463	0.173115	-3.72851	0.000192613	0.00312357
CUTA	197.428	-0.375505	0.100725	-3.72801	0.000193001	0.00312461
SRPRB	44.0253	-0.749057	0.201274	-3.72158	0.000197982	0.00319988
CSNK1A1	53.6832	0.636823	0.171215	3.71943	0.000199672	0.00321105
FXYD5	49.591	-0.656395	0.176449	-3.72002	0.000199205	0.00321105
SMC4	109.598	0.721203	0.193892	3.71962	0.000199525	0.00321105
SDAD1	39.9414	0.714156	0.192062	3.71837	0.000200515	0.00321924
CSTF3	39.0267	0.696453	0.187849	3.70751	0.000209304	0.00335477
EPN2	16.4453	1.05084	0.283521	3.70638	0.00021024	0.00336419
SH3GL2	2.77676	3.54086	0.956391	3.70231	0.000213642	0.00341297
PDGFC	24.4181	-0.987912	0.266936	-3.70093	0.000214811	0.00342597
PSRC1	40.657	-0.711324	0.192621	-3.69287	0.000221738	0.00353061
RLF	9.25654	1.47122	0.398484	3.69205	0.000222454	0.00353617
ARHGAP42	3.3017	2.55703	0.692989	3.68985	0.000224383	0.00356098
TSPAN13	51.7998	0.603256	0.163525	3.68907	0.00022508	0.00356616
CHKA	20.8911	-1.04317	0.283103	-3.68479	0.000228895	0.00362066
C16orf13	62.4724	-0.595489	0.161674	-3.68327	0.000230257	0.00363626
TCEA1	231.954	0.354582	0.0963163	3.68143	0.000231927	0.00365663
C9orf66	1.87473	4.29762	1.16844	3.67808	0.000234999	0.00369902
FAM120C	13.2283	1.14207	0.310579	3.67723	0.00023578	0.00370528
DHCR7	43.1298	-0.729529	0.198554	-3.67421	0.000238591	0.00374336
SIPA1L2	12.3331	1.22568	0.333643	3.67361	0.000239146	0.00374597
SETD5-AS1	12.6613	1.20242	0.327512	3.67137	0.000241254	0.00377288
TNFRSF10D	8.679	1.46168	0.398243	3.67032	0.000242247	0.00378227
CWC22	20.3386	0.985024	0.268543	3.66803	0.000244431	0.0038102
TNKS	35.3034	0.714239	0.194773	3.66703	0.000245382	0.00381886
PLRG1	45.2111	0.682886	0.186262	3.66627	0.000246115	0.00382409
MKNK2	121.898	-0.45213	0.123336	-3.66585	0.00024652	0.00382423
BCOR	14.2045	-1.15517	0.315172	-3.6652	0.000247148	0.00382781
DDX58	5.48629	1.91313	0.523674	3.65328	0.000258907	0.00400351
CDKN2B	3.51125	2.3846	0.653156	3.65089	0.000261333	0.00403319
THOC5	11.9634	1.17397	0.321616	3.65023	0.000262009	0.00403319
ZNF451	23.3903	0.948097	0.259742	3.65016	0.00026208	0.00403319
PPP3CC	10.159	-1.71852	0.47116	-3.64743	0.000264875	0.00406971
CHST3	9.81444	-1.68695	0.462947	-3.64393	0.000268504	0.00411845
SOAT1	49.4949	-0.644434	0.17687	-3.64355	0.0002689	0.00411845
FAM189A2	2.33399	2.90424	0.797401	3.64213	0.00027039	0.00412816
GIT1	23.5709	-1.01898	0.279765	-3.64227	0.00027025	0.00412816
LINC00115	5.13944	1.8164	0.498917	3.64068	0.000271918	0.00414493
PDPK1	14.7771	1.17722	0.323627	3.63757	0.000275224	0.0041887
VDAC3	240.99	0.413845	0.113872	3.63428	0.000278757	0.00423579
PPP1R14A	50.8073	-0.654473	0.180103	-3.63387	0.000279198	0.00423582
CNNM4	8.09134	1.39219	0.383239	3.63269	0.00028048	0.00424194
SGMS1	8.31389	1.46909	0.404402	3.63275	0.000280415	0.00424194
GFM1	44.9532	0.641717	0.176707	3.63154	0.000281734	0.00425423
VKORC1	104.728	-0.483353	0.133154	-3.63003	0.000283384	0.00427245
FSCN1	306.942	-0.39211	0.108092	-3.62757	0.000286102	0.0043067
PIP4K2B	72.7578	-0.540536	0.149061	-3.62627	0.000287541	0.00432163
ZWINT	60.7213	0.619042	0.170757	3.62528	0.000288652	0.00433158
TKT	113.006	-0.433296	0.119579	-3.62351	0.000290635	0.00435455
ARL14EP	9.58657	1.36125	0.376001	3.62034	0.000294211	0.00440131
DBNDD1	149.257	-0.456418	0.126179	-3.61722	0.000297786	0.00444102
URB1	45.3476	0.685884	0.18961	3.61735	0.00029764	0.00444102
CD97	11.1197	-1.45798	0.403438	-3.6139	0.000301628	0.00449137
ARL4A	26.2869	0.842505	0.233211	3.61264	0.000303097	0.00449245
MARK3	37.453	0.705309	0.195217	3.61294	0.000302742	0.00449245
RNASEH1	28.1016	0.85213	0.235842	3.61313	0.000302517	0.00449245
SLC29A1	115.533	-0.470471	0.130338	-3.60962	0.000306641	0.004538
SF3B4	412.651	0.395541	0.109625	3.60813	0.000308415	0.00455727
C5orf44	8.9373	1.38227	0.383188	3.60729	0.000309416	0.00456506
PDSS1	2.33366	3.10176	0.860005	3.60667	0.000310151	0.00456893
BTF3L4	118.815	-0.442272	0.122722	-3.60386	0.00031352	0.00461152
REEP4	135.711	-0.435828	0.120977	-3.60258	0.000315073	0.0046273
IRX3	11.6085	-1.39871	0.388308	-3.60206	0.00031571	0.00462962
TFRC	77.3774	0.500749	0.139095	3.60006	0.000318145	0.00465118
TMEM189	12.6226	-1.32788	0.368841	-3.60015	0.000318033	0.00465118
DKFZP434I0714	6.89954	1.60215	0.445501	3.59629	0.000322782	0.00469963
MTF1	10.7863	1.25082	0.347799	3.59639	0.000322669	0.00469963
TRIM43	1.94954	4.07319	1.13264	3.59618	0.00032292	0.00469963
FOXP4	50.4764	-0.616296	0.171437	-3.59489	0.000324533	0.0047089
SLC39A7	55.0746	-0.653181	0.181688	-3.59507	0.000324309	0.0047089
GSE1	19.2487	-1.09455	0.304566	-3.59379	0.000325903	0.00472167
SDCBP	40.3095	0.658161	0.183252	3.59156	0.000328699	0.00475505
DBN1	77.9006	-0.511717	0.142885	-3.58131	0.00034187	0.00493818
GLMN	5.35228	1.86824	0.522065	3.57857	0.000345485	0.0049755
MED6	59.7052	0.546061	0.152585	3.57872	0.000345276	0.0049755
RBM15	23.151	0.921539	0.257549	3.57811	0.000346082	0.00497668
CENPI	4.92371	1.83349	0.513187	3.57276	0.000353241	0.00507206
TNKS1BP1	27.0339	-0.8728	0.24441	-3.57104	0.00035556	0.00509777
SYNJ1	3.94002	2.0809	0.582797	3.57054	0.000356251	0.0051001
SGSH	8.51068	1.41631	0.396831	3.56904	0.000358294	0.00512175
RBM7	4.21444	2.05765	0.576605	3.56857	0.00035894	0.00512339
MECP2	23.839	-0.998794	0.280106	-3.56577	0.000362785	0.005163
NDUFAF7	17.4349	0.944966	0.265004	3.56585	0.000362676	0.005163
TBX5	13.1197	-1.2858	0.360781	-3.56394	0.000365336	0.00519165
FHL2	36.383	-0.760995	0.213692	-3.56118	0.000369188	0.00523867
TCF3	90.2908	-0.488222	0.137236	-3.55753	0.000374362	0.00530429
ZBTB10	4.24085	2.00063	0.563256	3.5519	0.000382459	0.00541106
TP53BP2	12.2682	1.15527	0.325738	3.54662	0.000390203	0.00551255
LRP6	28.7702	-0.88132	0.248558	-3.54573	0.000391521	0.00551502
TRIP12	43.2723	0.640284	0.180572	3.54587	0.000391317	0.00551502
CLUH	55.2392	-0.602304	0.170099	-3.54089	0.000398779	0.00560907
FOXP1	43.7554	-0.7222	0.204064	-3.53909	0.000401511	0.00563927
HDAC7	24.0324	-0.923328	0.261283	-3.53382	0.000409593	0.00574442
METAP2	70.2535	0.508753	0.144052	3.53173	0.000412854	0.00578176
EEF2	850.278	0.463371	0.131235	3.53085	0.000414234	0.00578428
PACRGL	5.02667	1.69004	0.4786	3.53121	0.000413658	0.00578428
MAD2L2	190.575	0.40893	0.115893	3.5285	0.000417923	0.00581926
PBX1	59.2587	-0.586895	0.166347	-3.52813	0.000418514	0.00581926
TMTC1	3.72576	2.30208	0.652499	3.5281	0.000418548	0.00581926
KIAA1429	12.7038	1.15932	0.329106	3.52262	0.000427304	0.00593245
HNRNPU	411.41	0.302377	0.085865	3.52155	0.000429037	0.00593943
TFCP2	24.9274	-0.86714	0.246212	-3.52192	0.000428426	0.00593943
EID1	247.156	0.345249	0.0980845	3.51991	0.000431692	0.00596762
ZNF664	323.696	-0.38466	0.109319	-3.5187	0.00043367	0.00598639
SELT	119.048	0.416455	0.118435	3.51631	0.000437586	0.00602321
ZNF362	27.3013	-0.833918	0.237154	-3.51636	0.000437509	0.00602321
AATF	53.154	-0.620893	0.176806	-3.51172	0.000445223	0.0061196
DSEL	8.387	1.45851	0.415784	3.50785	0.000451741	0.00620035
SIX3	78.4911	-0.616303	0.175711	-3.50747	0.000452387	0.0062004
PTCH1	8.23909	-1.54557	0.441382	-3.50165	0.000462385	0.00632845
KIFC1	39.0672	0.66365	0.18959	3.50044	0.000464488	0.00634501
PKP4	35.7882	-0.757874	0.216523	-3.5002	0.000464911	0.00634501
LMO4	15.7387	1.10309	0.315496	3.49635	0.000471661	0.00642336
SNRPD2	334.884	0.434236	0.124203	3.49617	0.000471983	0.00642336
HDAC2	381.78	0.320543	0.0917802	3.4925	0.000478513	0.00649496
TBC1D23	60.6467	0.549494	0.157337	3.49246	0.00047859	0.00649496
AP4B1	33.8932	0.784279	0.224845	3.48809	0.000486487	0.00659286
MCRS1	114.693	-0.420789	0.120671	-3.48707	0.000488343	0.00660872
ZNF48	15.0733	-1.17545	0.337348	-3.4844	0.00049325	0.00666579
ERGIC1	27.8788	-0.822806	0.236202	-3.48348	0.000494942	0.00667515
TPRN	13.0302	-1.2326	0.353863	-3.48327	0.000495327	0.00667515
CCDC85B	11.0293	-1.28802	0.369992	-3.48121	0.000499149	0.00671728
TIGD5	9.69332	-1.63028	0.468648	-3.47869	0.000503873	0.0067714
INSR	19.5479	-1.03285	0.297269	-3.47445	0.000511893	0.00686008
ZNF473	13.0279	1.06735	0.307192	3.47453	0.00051174	0.00686008
CAP1	157.286	0.394952	0.113767	3.47158	0.000517403	0.00692431
AAR2	136.853	0.389569	0.112287	3.46941	0.000521607	0.00695163
DDX39A	205.153	0.436103	0.125694	3.46957	0.000521298	0.00695163
ORC5	80.7212	0.540501	0.155791	3.46941	0.000521605	0.00695163
KCNQ2	59.0174	-0.58083	0.167522	-3.46719	0.000525925	0.00699951
ZNF827	17.6355	1.00077	0.28867	3.46681	0.000526674	0.00699983
CCNA2	136.623	0.405773	0.117109	3.46492	0.000530391	0.00702325
LOC100505659	2.11997	3.08213	0.889389	3.46545	0.00052934	0.00702325
TP53	72.4851	-0.570699	0.164713	-3.4648	0.00053062	0.00702325
MT-ND2	2153.05	1.18178	0.341178	3.46382	0.000532553	0.00703355
SFT2D2	7.82159	1.4351	0.414329	3.46367	0.000532856	0.00703355
WDR89	15.5278	-1.15252	0.332787	-3.46324	0.000533714	0.00703526
DCAF16	23.1185	0.837974	0.242039	3.46214	0.000535892	0.00705433
ZNF232	57.511	-0.585996	0.169404	-3.45915	0.000541876	0.00712337
MICB	27.1343	-0.814367	0.235819	-3.45336	0.000553647	0.00726821
ZNF674-AS1	13.7535	1.09749	0.317941	3.45187	0.000556713	0.00729853
MED31	6.70366	1.51774	0.440086	3.44873	0.000563231	0.0073658
TGFB1I1	25.6756	0.856616	0.248391	3.44866	0.000563371	0.0073658
SMARCAD1	28.4969	0.739884	0.214754	3.44526	0.000570504	0.00744897
KIAA1143	56.3454	0.583444	0.169504	3.44207	0.000577289	0.00752737
CCDC106	25.1774	-0.871944	0.2536	-3.43827	0.000585439	0.00761308
ZC3H11A	87.0787	0.463716	0.134864	3.4384	0.000585173	0.00761308
HSPA1B	50.544	0.609812	0.177433	3.43685	0.000588512	0.00764274
FAM188A	9.59919	1.31859	0.383895	3.43475	0.000593091	0.00768152
LOC100507373	2.63313	2.59779	0.756283	3.43494	0.000592685	0.00768152
PJA1	66.508	-0.555653	0.161904	-3.43199	0.00059918	0.00774999
NUSAP1	208.266	0.348164	0.101489	3.43056	0.000602328	0.00778027
PHF19	51.1424	-0.58626	0.170913	-3.43017	0.000603197	0.00778108
EFCAB4A	33.2837	-0.769405	0.224567	-3.42617	0.000612147	0.00788598
CETN3	9.37768	1.3431	0.392144	3.42501	0.000614781	0.00790936
DIAPH2	18.5541	0.969373	0.283326	3.4214	0.000622992	0.00800433
LASP1	81.14	-0.472944	0.138318	-3.41926	0.000627917	0.00805688
ST3GAL1	11.3538	-1.42703	0.417538	-3.41772	0.000631481	0.00809184
RBM14	140.148	0.700876	0.205308	3.41378	0.000640684	0.00819888
NSL1	59.9231	0.539831	0.158185	3.41265	0.000643334	0.00822189
TNPO1	72.4675	0.485493	0.142313	3.41144	0.000646215	0.00824779
CHD2	18.5578	0.883207	0.259297	3.40616	0.000658838	0.00837894
GAS2L1	16.3413	-1.13299	0.332639	-3.40605	0.000659096	0.00837894
SLC35C1	40.5874	-0.700841	0.205742	-3.4064	0.000658253	0.00837894
LEF1	12.7366	-1.39562	0.409928	-3.40454	0.00066276	0.00840338
STRIP1	26.198	0.751595	0.220753	3.40469	0.000662389	0.00840338
TPMT	15.1781	0.999298	0.293565	3.40401	0.000664051	0.0084087
MAN1A1	4.18827	1.95745	0.575597	3.40074	0.000672048	0.0084988
C12orf75	66.9251	-0.537167	0.158034	-3.39907	0.000676161	0.00853963
RUNX3	25.9567	-0.845892	0.248965	-3.39763	0.000679715	0.0085733
CHD7	38.5945	-0.712313	0.209699	-3.39684	0.000681697	0.00858707
ORMDL1	50.6771	0.628273	0.185104	3.39416	0.000688396	0.00866015
SMC3	52.8507	0.558961	0.164785	3.39206	0.000693699	0.00871549
POLR3K	112.896	0.438076	0.129207	3.39049	0.000697674	0.00875404
ARHGDIA	216.593	-0.415683	0.12267	-3.38863	0.000702433	0.00880231
CEP170B	22.8946	-0.941773	0.278467	-3.38199	0.000719625	0.00900604
DUSP12	27.3747	0.767131	0.226901	3.38091	0.000722457	0.00902977
RBMXL1	26.9377	0.73087	0.216216	3.38027	0.000724143	0.00903914
CNPPD1	68.3176	-0.513105	0.151913	-3.37762	0.000731161	0.00910319
SASS6	22.4459	0.865874	0.256351	3.37769	0.000730982	0.00910319
CUL3	50.4422	0.582922	0.172832	3.37276	0.000744185	0.00925341
LOC100507217	68.0807	0.500542	0.148461	3.37154	0.000747491	0.00928256
JAG2	15.5599	-1.09974	0.326288	-3.37047	0.000750404	0.00930674
CHST14	19.3517	-0.955475	0.283788	-3.36686	0.000760295	0.00941731
COX7A2	604.607	0.445148	0.132276	3.36531	0.000764583	0.0094503
VPS37B	17.7378	-0.95972	0.285191	-3.36519	0.000764917	0.0094503
SUN2	28.7924	-0.78347	0.23358	-3.35419	0.000795988	0.00982159
LRFN4	13.8035	-1.10928	0.331031	-3.35099	0.000805228	0.00992292
NCAPG	11.9791	1.0958	0.327292	3.34808	0.000813745	0.0100151
SESN2	8.70386	1.38544	0.414463	3.34273	0.000829577	0.0101969
LOC100131257	21.9716	0.897073	0.268587	3.33997	0.000837878	0.0102859
TAGLN2	64.9292	-0.543991	0.162951	-3.33837	0.000842707	0.0103189
ZNF136	5.49006	1.49122	0.446673	3.3385	0.000842326	0.0103189
SEMA6A	39.6502	-0.732564	0.219525	-3.33705	0.00084674	0.0103551
WDR47	3.85854	1.84003	0.551807	3.33456	0.000854339	0.0104348
C11orf24	70.2112	-0.600464	0.180162	-3.33291	0.000859417	0.0104836
RSBN1L-AS1	7.61558	1.40519	0.421751	3.33181	0.000862826	0.0105119
PML	37.7497	0.650637	0.195321	3.33112	0.000864978	0.0105248
EFNA5	30.3908	-0.831741	0.249733	-3.33053	0.000866815	0.0105339
TMEM126A	22.8467	0.814045	0.244553	3.3287	0.000872518	0.0105898
LOC646719	6.25696	1.52108	0.457198	3.32695	0.000878026	0.0106433
ILK	40.2756	0.606656	0.182424	3.32553	0.000882507	0.0106842
KLHDC5	17.5072	-1.03035	0.309877	-3.32505	0.000884029	0.0106892
SFXN4	26.5536	-0.834797	0.251129	-3.32418	0.000886797	0.0107093
EAF1	30.9779	0.710182	0.21368	3.32358	0.000888713	0.010719
MSRB1	17.7243	-1.02768	0.309342	-3.32213	0.000893329	0.0107612
ARMCX5	29.9267	0.687986	0.207217	3.32012	0.000899775	0.010784
KLHL20	14.652	1.05928	0.319078	3.3198	0.000900808	0.010784
MTF2	42.6029	0.618138	0.186194	3.31986	0.000900622	0.010784
NFIX	8.90203	-1.61341	0.485959	-3.32006	0.000899996	0.010784
ZMYND8	12.3621	1.04141	0.313648	3.32031	0.000899182	0.010784
RANGRF	43.7462	-0.639702	0.192802	-3.31793	0.000906867	0.0108431
TNFRSF1A	8.77094	-1.5495	0.467111	-3.31719	0.000909283	0.0108585
EIF4G2	1015.19	0.772751	0.233083	3.31534	0.000915313	0.0108776
IRF2BPL	9.65653	-1.41966	0.428212	-3.31532	0.000915395	0.0108776
MGC12916	2.42759	3.17882	0.958756	3.31556	0.000914584	0.0108776
SBK1	23.8083	-0.833889	0.25147	-3.31606	0.000912968	0.0108776
MLLT11	73.6649	-0.481119	0.145198	-3.31354	0.000921219	0.0109334
WDR6	76.7743	-0.467397	0.141086	-3.31286	0.00092347	0.0109466
ZNF24	25.382	0.76895	0.232255	3.31081	0.000930275	0.0110138
ADIPOQ-AS1	2.18552	2.94084	0.888397	3.31028	0.000932023	0.0110209
IP6K1	31.5766	-0.777226	0.234915	-3.30855	0.00093782	0.0110759
PRPF38B	56.4691	0.619284	0.18724	3.30744	0.000941541	0.0111063
F11R	10.0529	-1.3863	0.419621	-3.3037	0.000954176	0.0112005
NKX3-1	9.77393	1.20382	0.364322	3.30428	0.000952195	0.0112005
OLIG2	5.79249	-2.06471	0.624919	-3.30397	0.000953248	0.0112005
USP34	23.1491	0.836561	0.253214	3.30376	0.000953958	0.0112005
RPS12	1557.79	0.977014	0.296624	3.29378	0.00098849	0.0115892
NELL2	15.7584	0.947979	0.288288	3.2883	0.00100794	0.0118029
DUSP14	42.2263	-0.637634	0.193934	-3.2879	0.00100939	0.0118055
ITPKB	13.0747	-1.24671	0.379303	-3.28684	0.0010132	0.0118358
LRIF1	67.1045	0.482818	0.146993	3.28463	0.00102115	0.0119142
ZMYM3	77.4194	-0.496688	0.151246	-3.28396	0.00102358	0.0119281
EZR	65.116	-0.522914	0.159499	-3.27849	0.00104365	0.0121473
HINT1	369.135	0.315378	0.0962172	3.27777	0.0010463	0.0121636
TMEM9	108.511	-0.413742	0.126302	-3.27581	0.00105358	0.0122335
VAPA	140.582	0.38853	0.118672	3.27399	0.00106041	0.0122979
SNX5	86.5338	-0.453576	0.138559	-3.27353	0.00106213	0.0123031
LOC729987	1.43389	3.77593	1.15383	3.27252	0.00106594	0.0123324
PPM1G	167.121	-0.359254	0.109795	-3.27204	0.00106774	0.0123385
ZNF281	7.23759	1.44208	0.440857	3.27109	0.00107133	0.0123652
FOXO4	10.9393	-1.252	0.38282	-3.27045	0.00107375	0.0123782
NUP35	32.2073	0.672372	0.205732	3.2682	0.00108235	0.0124625
CIR1	14.7551	1.01921	0.311939	3.26735	0.00108559	0.0124849
OSBPL5	8.01146	-1.39419	0.427144	-3.26398	0.00109857	0.0126042
RAP1GAP2	29.362	-0.801382	0.245503	-3.26424	0.00109757	0.0126042
ZNF91	6.73064	1.4047	0.430505	3.26291	0.00110274	0.0126369
GTPBP4	41.9951	0.631752	0.193707	3.26138	0.00110873	0.0126905
TMEM184C	10.0931	1.12707	0.345666	3.26058	0.00111183	0.0127109
TAOK3	28.7963	-0.789254	0.242105	-3.25996	0.00111428	0.0127239
RNF38	15.8467	0.952944	0.293219	3.24994	0.0011543	0.0131653
FAM65A	82.0046	-0.502688	0.154889	-3.24548	0.00117253	0.0133575
CLCN3	46.9738	0.562327	0.173694	3.23746	0.001206	0.0137226
RPP14	40.8857	0.59584	0.184101	3.23648	0.00121014	0.0137534
AMOTL2	43.3997	-0.645437	0.199537	-3.23468	0.00121779	0.0138241
PTPRU	17.4649	-0.934869	0.289082	-3.23393	0.00122101	0.0138443
EFNA3	11.1394	-1.33867	0.414225	-3.23175	0.00123033	0.0139173
ZCRB1	50.865	0.584574	0.180874	3.23194	0.00122953	0.0139173
BCL3	9.76036	-1.30185	0.403035	-3.23013	0.00123735	0.0139803
TUBB2A	112.612	0.371751	0.115136	3.22881	0.00124305	0.0140282
FBXO31	27.1208	-0.768989	0.238211	-3.22818	0.00124581	0.014043
MYLPF	1.55914	3.74484	1.16043	3.22712	0.00125044	0.0140787
DKFZP434L187	3.37519	2.15138	0.667167	3.22464	0.0012613	0.0141845
REPIN1	34.8343	-0.68088	0.211271	-3.22279	0.0012695	0.0142601
XPO6	275.236	-0.323005	0.100306	-3.2202	0.00128102	0.0143728
HOXA10	18.9814	-0.992695	0.308367	-3.2192	0.00128547	0.014406
CSNK1G2	27.1745	-0.808604	0.251457	-3.21568	0.00130135	0.014567
ZNF721	9.71212	1.14402	0.355967	3.21383	0.00130979	0.0146444
EXTL3	47.1048	-0.651363	0.202733	-3.21292	0.00131394	0.0146738
AASS	11.2498	1.10621	0.344943	3.20695	0.00134151	0.0149644
EPB41L1	20.8997	-0.912976	0.284815	-3.20551	0.00134823	0.0150221
SLC7A5	157.54	-0.37871	0.118162	-3.205	0.00135063	0.0150314
IK	71.7179	0.474559	0.148142	3.2034	0.00135813	0.0150975
ZNF593	77.6812	-0.70331	0.219775	-3.20014	0.00137362	0.0152521
PMPCB	37.0836	0.638524	0.19967	3.19791	0.0013843	0.015353
DIDO1	65.6093	0.480286	0.150209	3.19745	0.00138649	0.0153597
ZNF219	21.4919	-0.914127	0.286004	-3.1962	0.00139249	0.0154084
SOCS4	16.107	0.918063	0.287267	3.19586	0.00139417	0.0154093
FBXO44	15.5085	0.969858	0.30363	3.19421	0.00140212	0.0154795
DHFR	218.529	0.350417	0.109721	3.19372	0.00140453	0.0154884
CLNS1A	125.078	0.363524	0.113846	3.19311	0.00140748	0.0155032
CCNT1	23.9842	0.766973	0.240265	3.1922	0.00141192	0.0155167
FAR1	31.6116	0.653676	0.20476	3.1924	0.00141097	0.0155167
C17orf58	76.1258	-0.479154	0.15022	-3.18969	0.00142426	0.0156265
GOPC	33.601	0.688991	0.216018	3.18951	0.00142515	0.0156265
EXOSC9	11.8494	1.04507	0.327822	3.18793	0.00143293	0.0156939
RIPK1	5.96922	-1.70919	0.536244	-3.18734	0.00143588	0.0157084
ATP9A	35.4576	-0.713759	0.223994	-3.18651	0.00144001	0.0157357
PDZD2	2.88246	2.17223	0.683035	3.18026	0.00147143	0.0160609
KCTD15	27.6169	-0.840415	0.26435	-3.17918	0.00147692	0.0161026
CMTM3	36.0372	-0.676802	0.212999	-3.17749	0.00148555	0.0161784
ABR	10.2151	-1.26416	0.39809	-3.17556	0.00149546	0.0162679
JUP	48.3447	0.533388	0.167993	3.17506	0.00149808	0.0162726
MORC4	13.7648	0.995471	0.313551	3.17483	0.00149925	0.0162726
CENPE	23.9069	0.807186	0.254359	3.17341	0.00150658	0.0163337
IFNGR2	75.8845	-0.4815	0.151831	-3.1713	0.00151761	0.0164348
ARPP19	104.178	0.40545	0.127928	3.16937	0.0015277	0.0165166
BOD1L1	7.72993	1.35144	0.426429	3.1692	0.00152859	0.0165166
QTRTD1	33.81	0.644374	0.203397	3.16806	0.00153461	0.0165631
ANKZF1	5.33109	1.56423	0.49385	3.16742	0.00153799	0.0165811
RPS19BP1	68.2913	-0.47763	0.150825	-3.16677	0.00154141	0.0165994
RACGAP1	37.6189	0.606512	0.191876	3.16096	0.00157252	0.0169156
STAM2	13.593	1.0243	0.324113	3.16033	0.00157591	0.0169331
LINC00476	5.53384	1.49389	0.47291	3.15892	0.00158355	0.0169963
GANAB	43.0998	-0.577775	0.182935	-3.15837	0.00158654	0.0170094
MICA	14.8069	-1.10133	0.348768	-3.15776	0.00158985	0.0170261
TTLL12	83.5798	-0.429551	0.136063	-3.15699	0.00159407	0.0170523
ZFYVE21	19.1998	-0.971256	0.307742	-3.15607	0.00159908	0.017087
TP73-AS1	35.2356	-0.661489	0.20966	-3.15505	0.00160469	0.0171279
KDM6A	7.13835	1.27027	0.402913	3.15271	0.00161764	0.0172471
FAM126A	26.348	0.71403	0.226729	3.14927	0.00163681	0.0174323
PCDH19	2.21708	3.07446	0.977931	3.14384	0.00166744	0.0177388
C1orf213	2.71927	2.12468	0.675969	3.14317	0.00167131	0.0177408
TWSG1	17.8606	0.87444	0.278182	3.14341	0.0016699	0.0177408
SOLH	127.571	-0.377924	0.120299	-3.14152	0.00168071	0.017818
USP14	56.2333	0.525223	0.167202	3.14125	0.00168227	0.017818
TMEM127	19.997	-0.887594	0.282683	-3.1399	0.00169007	0.017881
NEIL3	4.21262	1.88311	0.599968	3.13868	0.0016971	0.0179357
CRLF3	13.8603	0.973633	0.310285	3.13787	0.00170183	0.017966
INPPL1	18.2428	-0.914316	0.291807	-3.13329	0.00172861	0.0182288
C5orf38	8.45906	-1.74562	0.557459	-3.13139	0.00173979	0.0183267
SRSF10	62.9456	0.491771	0.15708	3.13071	0.00174386	0.0183495
MKI67	160.363	-0.361562	0.115593	-3.1279	0.00176063	0.0184857
SLC10A3	52.12	-0.558157	0.178436	-3.12805	0.00175968	0.0184857
BAZ1A	62.2955	-0.586529	0.187575	-3.12689	0.00176663	0.0185285
SGPP1	19.3089	0.796081	0.254657	3.12609	0.0017715	0.0185594
RAB3A	3.5639	-3.3866	1.08364	-3.12521	0.00177676	0.0185943
LOC202781	13.6019	0.976323	0.312489	3.12435	0.00178201	0.018629
ACAA2	76.8355	-0.501189	0.160459	-3.12348	0.00178727	0.0186638
GIGYF1	49.271	-0.599273	0.191927	-3.1224	0.00179384	0.0187122
APOL4	3.79899	1.77252	0.567963	3.12084	0.00180338	0.018754
CLDN12	17.9124	0.814963	0.261129	3.12092	0.00180287	0.018754
CPSF6	66.2532	0.461105	0.147753	3.12079	0.00180368	0.018754
CDPF1	16.7193	0.905444	0.290301	3.11899	0.00181474	0.0188333
SYNGR3	8.8135	-1.3678	0.438552	-3.11891	0.00181521	0.0188333
CAMK2N1	13.2087	-1.10262	0.354004	-3.1147	0.00184132	0.0190508
HOXD13	24.4692	-0.84086	0.269976	-3.11458	0.00184209	0.0190508
PALM	28.4688	-0.698599	0.224282	-3.11482	0.00184059	0.0190508
GATA4	13.8386	-1.17074	0.375995	-3.11371	0.00184751	0.0190863
LINS	8.72542	1.28328	0.412245	3.11292	0.00185247	0.0191171
NDUFA12	396.031	0.352536	0.113301	3.1115	0.00186138	0.0191886
PPAN	12.7039	-1.06635	0.342927	-3.10954	0.00187376	0.0192955
EFNA4	9.86243	-1.30088	0.419173	-3.10346	0.00191275	0.0196573
MRAP2	2.44747	2.34945	0.757051	3.10342	0.00191297	0.0196573
CD3EAP	99.1817	-0.416014	0.134156	-3.10097	0.00192888	0.0197997
TMEM59	95.8654	0.408128	0.131736	3.09807	0.00194783	0.019973
FIGNL2	7.95928	-1.36171	0.439784	-3.0963	0.00195949	0.0200712
SHISA5	139.208	-0.381551	0.123252	-3.09569	0.00196352	0.0200912
KLF16	17.5108	-0.970603	0.313773	-3.09333	0.00197922	0.0202304
MAD2L1	78.9586	0.420169	0.13586	3.09266	0.00198371	0.0202549
SMARCE1	66.352	0.45978	0.148727	3.09144	0.00199188	0.0202953
ZNF14	2.53222	3.03035	0.980189	3.09159	0.00199084	0.0202953
RRP8	5.92501	1.5427	0.499193	3.09038	0.00199902	0.0203251
SH3BP4	32.8094	-0.679852	0.219972	-3.09063	0.00199734	0.0203251
C7orf61	4.37242	-2.09821	0.679038	-3.08997	0.00200179	0.0203319
ZNF764	13.3076	-1.01844	0.329712	-3.08887	0.00200917	0.0203725
ZNFX1	20.6175	-0.838763	0.271554	-3.08875	0.00201002	0.0203725
ELAVL2	10.2532	1.13307	0.367077	3.08674	0.00202366	0.0204544
LRRC8B	25.6944	0.72495	0.234828	3.08715	0.00202083	0.0204544
TUBB2B	180.88	-0.389788	0.126283	-3.08662	0.00202445	0.0204544
SLC16A9	12.7873	-1.15314	0.373672	-3.08598	0.00202885	0.0204757
VANGL1	9.28524	-1.33788	0.433576	-3.08569	0.0020308	0.0204757
ZNF738	19.3669	0.834598	0.270599	3.08426	0.00204061	0.020553
C2CD2	24.079	-0.826505	0.268195	-3.08173	0.00205802	0.0207068
EXOC1	7.93937	1.23587	0.401278	3.07984	0.0020711	0.0208167
NRF1	13.2253	0.927126	0.301314	3.07694	0.00209136	0.0209985
JUNB	7.67284	-1.53106	0.497693	-3.07632	0.00209573	0.0210205
MAP3K11	9.07644	-1.3522	0.439692	-3.07532	0.00210274	0.0210689
PTRH2	41.5969	0.6204	0.201824	3.07397	0.00211232	0.0211429
NUP62	100.877	-0.426871	0.138927	-3.07263	0.0021218	0.0211938
VPS4A	52.1522	-0.521416	0.169682	-3.07289	0.00211996	0.0211938
H1FX-AS1	1.99457	2.3705	0.771871	3.07112	0.00213261	0.0212798
DAZAP1	110.489	-0.403341	0.131513	-3.06694	0.00216263	0.021557
SLC30A3	62.4206	-0.508773	0.165927	-3.06624	0.0021677	0.0215826
TTC38	13.4541	-1.07818	0.351661	-3.06597	0.00216967	0.0215826
BMP2K	3.35943	2.12764	0.694071	3.06545	0.0021734	0.0215974
CLDN3	14.7657	-1.04842	0.342334	-3.06256	0.00219455	0.0217511
NADK	40.5925	-0.593077	0.193654	-3.06257	0.00219447	0.0217511
PABPC4	75.6845	0.436827	0.142642	3.06241	0.00219563	0.0217511
RPS27A	1867.51	0.934569	0.305294	3.06121	0.00220448	0.0218164
HABP4	21.2168	-0.843594	0.275653	-3.06035	0.00221079	0.0218453
SLC1A5	198.795	-0.36403	0.118968	-3.05989	0.00221419	0.0218453
SOBP	21.2695	-0.874673	0.285826	-3.06016	0.00221218	0.0218453
NOTCH2NL	8.59407	1.11728	0.365273	3.05875	0.00222263	0.0219062
SLC43A2	5.78082	-1.56953	0.513821	-3.05462	0.00225349	0.0221877
GTF3C2	46.8755	-0.562929	0.184567	-3.04999	0.00228846	0.0224916
MOSPD1	18.8173	0.856427	0.280803	3.04992	0.00228902	0.0224916
PVRL2	46.7035	-0.587075	0.192717	-3.0463	0.00231675	0.022741
FAU	695.062	0.347984	0.11428	3.045	0.0023268	0.0228164
KIAA1919	3.52959	2.01653	0.662474	3.04393	0.00233506	0.0228741
TRIP10	34.5878	-0.706298	0.232127	-3.04273	0.00234445	0.0229428
VAMP1	15.2831	0.932951	0.306681	3.04209	0.00234942	0.0229681
CDKN1C	33.6813	-0.683749	0.224827	-3.04122	0.00235619	0.023011
TXNDC15	67.0834	-0.503849	0.165871	-3.03759	0.00238476	0.0232665
UTP3	43.2041	0.528332	0.174164	3.03354	0.00241707	0.0235578
LSG1	47.8326	0.513334	0.169238	3.03322	0.00241961	0.0235589
MARCH7	15.2699	0.938908	0.309633	3.03232	0.00242679	0.0236049
MAVS	39.7278	-0.599645	0.197822	-3.03123	0.00243561	0.0236668
SOX8	8.27772	-1.34729	0.444638	-3.03008	0.0024449	0.0237332
ATF4	416.443	0.315181	0.104114	3.02728	0.00246765	0.0239228
NACC2	13.7972	-1.02338	0.338075	-3.02707	0.00246939	0.0239228
IVNS1ABP	22.9236	0.731863	0.241869	3.02587	0.00247922	0.0239939
FBRSL1	33.4425	-0.710148	0.234754	-3.02508	0.00248571	0.0240326
BBS7	9.96476	1.04833	0.346729	3.02348	0.00249889	0.0241359
AIFM2	38.0736	-0.619742	0.205166	-3.02068	0.00252206	0.024311
COA3	112.94	-0.392001	0.129771	-3.02071	0.00252184	0.024311
CEP152	5.69284	1.41172	0.46745	3.02005	0.00252737	0.0243136
CLIC1	43.4875	-0.617925	0.204602	-3.02014	0.0025266	0.0243136
PTMS	211.469	-0.374405	0.124108	-3.01678	0.00255479	0.024553
CTDSPL2	17.8716	0.791206	0.262297	3.01645	0.00255757	0.0245552
KIAA0930	14.2102	-1.00124	0.332292	-3.01313	0.00258568	0.0248004
ZNF319	9.10634	-1.35191	0.448938	-3.01135	0.00260088	0.0249214
ZBED4	17.0905	-0.923791	0.306861	-3.01045	0.00260859	0.0249706
LBR	48.6087	-0.553298	0.183912	-3.00849	0.00262548	0.0251073
RNF40	83.186	-0.433876	0.144268	-3.00743	0.00263469	0.0251704
TAF4	6.01321	-1.6744	0.55705	-3.00584	0.00264845	0.0252769
NGLY1	35.4909	0.608818	0.202696	3.0036	0.00266809	0.0254391
KDM5B-AS1	7.75759	1.20893	0.402665	3.00234	0.00267917	0.0255195
GOLPH3L	17.8204	0.855114	0.284894	3.00152	0.00268638	0.025563
C3orf38	11.6463	0.999698	0.33338	2.99868	0.00271155	0.0257393
PPIG	27.0345	0.694682	0.231675	2.99852	0.00271291	0.0257393
SLC7A1	57.7478	-0.541738	0.180659	-2.99868	0.00271154	0.0257393
LINC00707	4.19087	1.67459	0.558921	2.99612	0.00273442	0.0258925
PGK1	556.673	0.355875	0.118768	2.99638	0.00273206	0.0258925
DLGAP4	24.4876	-0.760361	0.253858	-2.99522	0.00274244	0.025943
EPC2	7.07185	1.31882	0.441154	2.98948	0.0027945	0.0263845
FLAD1	19.2743	-0.852783	0.285262	-2.98947	0.00279459	0.0263845
IP6K2	61.5205	0.44842	0.150018	2.98911	0.00279795	0.0263905
LRRC8D	15.0104	-0.986762	0.330173	-2.98862	0.00280241	0.0264067
CSNK1E	38.7815	-0.610614	0.204366	-2.98784	0.00280954	0.0264385
GADD45G	8.33887	-1.50398	0.503398	-2.98766	0.00281126	0.0264385
ATP1B3	187.176	0.357993	0.119903	2.98569	0.00282935	0.0265827
LINC00087	3.00997	2.02816	0.67961	2.9843	0.00284232	0.0266785
UBE2R2	65.9698	-0.476041	0.159535	-2.98392	0.00284584	0.0266856
CDKN2C	266.983	0.270841	0.0908076	2.98258	0.00285832	0.0267766
WT1	11.3906	-1.20522	0.404216	-2.98162	0.00286724	0.0268342
TIMM22	42.2598	0.603643	0.202477	2.98129	0.00287041	0.0268378
PTCHD3P1	11.2844	1.08601	0.364334	2.98081	0.00287491	0.0268508
TMEM52	6.12364	-1.75396	0.588471	-2.98054	0.00287737	0.0268508
FBXO28	53.0424	0.488749	0.164023	2.97976	0.00288477	0.0268939
PLEC	15.7553	-0.938944	0.315206	-2.97883	0.00289353	0.0269217
RNF208	25.78	-0.731958	0.245743	-2.97855	0.00289613	0.0269217
UTP15	12.6837	1.01965	0.342266	2.97912	0.00289078	0.0269217
USP10	57.5781	-0.529763	0.178	-2.9762	0.00291847	0.0271033
MIS12	17.766	0.824947	0.277279	2.97515	0.00292848	0.0271643
TET1	35.6816	-0.611706	0.205621	-2.97492	0.00293067	0.0271643
PRPF18	5.57895	1.40383	0.472272	2.9725	0.00295387	0.027353
FOXN3	26.7073	-0.734573	0.247247	-2.971	0.00296829	0.0274603
EID2B	7.5485	1.22791	0.413358	2.97056	0.00297254	0.0274657
POLA1	29.8596	0.632079	0.212796	2.97035	0.00297457	0.0274657
CD151	135.096	-0.340081	0.114517	-2.9697	0.00298089	0.0274977
ASPH	106.698	0.374523	0.126212	2.96742	0.00300307	0.0275968
FOXM1	62.5247	-0.470196	0.158444	-2.96759	0.00300148	0.0275968
NR2C1	8.977	1.15162	0.388078	2.96749	0.00300243	0.0275968
RANBP6	23.2757	0.702209	0.236611	2.96778	0.00299964	0.0275968
TMEM167B	16.7073	0.855902	0.288705	2.96463	0.0030305	0.0278223
SLC25A38	51.8944	0.500561	0.169042	2.96117	0.00306473	0.0281098
TOP1	30.1725	1.12264	0.37961	2.95735	0.00310295	0.0284064
XBP1	29.0015	-0.731686	0.24739	-2.95762	0.00310027	0.0284064
PRR12	23.963	-0.752255	0.254509	-2.95571	0.00311952	0.028531
ANLN	22.0788	0.756542	0.256003	2.95521	0.00312458	0.0285503
RANGAP1	79.7369	-0.429583	0.145408	-2.95432	0.00313358	0.0286054
KRIT1	9.30035	1.17196	0.396855	2.95313	0.00314575	0.0286893
ZNF146	10.5742	-1.15537	0.391643	-2.95007	0.00317706	0.0289476
SRSF7	286.219	0.301451	0.102201	2.9496	0.00318185	0.0289638
MAP7D1	31.6168	-0.646145	0.219127	-2.94873	0.00319085	0.0290184
PKD2	21.8367	-0.788977	0.267849	-2.9456	0.00322326	0.0292855
ZNRF2	8.64901	-1.17854	0.400166	-2.94513	0.00322815	0.0293024
C5orf24	25.1929	-0.693423	0.235493	-2.94456	0.00323412	0.029329
ZNF579	26.4662	-0.734858	0.249624	-2.94386	0.00324149	0.0293682
CHMP1B	14.6093	0.92177	0.313188	2.94319	0.00324854	0.0294045
CLU	162.943	-0.394465	0.134085	-2.9419	0.00326208	0.0294717
SMARCD3	7.2922	-1.45751	0.495411	-2.94202	0.00326077	0.0294717
RHOC	53.009	-0.525023	0.178606	-2.93956	0.00328678	0.0296671
EBNA1BP2	58.1016	0.466775	0.15882	2.93902	0.00329255	0.0296915
SETMAR	27.6426	0.666237	0.226762	2.93804	0.00330294	0.0297296
TMEM245	40.2222	-0.594804	0.202445	-2.9381	0.0033023	0.0297296
PRELID2	5.54952	1.51327	0.515442	2.93587	0.00332613	0.0298825
ZNF267	8.01524	1.15086	0.391999	2.93589	0.00332597	0.0298825
PUS1	19.9582	-0.910731	0.310284	-2.93516	0.0033338	0.0298957
TRIM9	28.1256	-0.72398	0.246646	-2.9353	0.00333228	0.0298957
MKL2	57.8589	-0.491385	0.167475	-2.93408	0.00334537	0.0299716
FTL	264.527	-0.324782	0.110777	-2.93185	0.00336955	0.0301603
C6orf226	8.91092	1.16957	0.399166	2.93003	0.00338927	0.0303087
C5orf15	20.4701	0.73435	0.250728	2.92887	0.00340195	0.0303535
KLF9	9.89282	-1.27427	0.435021	-2.92921	0.00339827	0.0303535
RFX7	6.89077	-1.52824	0.521812	-2.92871	0.00340372	0.0303535
ARL5B	6.08259	1.34771	0.460419	2.92714	0.00342095	0.0303948
MNT	18.0766	-0.85156	0.290893	-2.9274	0.00341805	0.0303948
RIOK2	18.9788	0.766344	0.261765	2.92761	0.00341581	0.0303948
ZFHX3	30.9319	-0.664322	0.226892	-2.92792	0.0034124	0.0303948
LAS1L	65.5787	0.446298	0.152535	2.92587	0.00343497	0.0304913
HJURP	59.4372	0.473053	0.161709	2.92533	0.00344094	0.0305162
PERP	18.1811	0.791652	0.270746	2.92397	0.00345601	0.0305975
PRRX2	3.98349	-1.99639	0.682777	-2.92393	0.00345645	0.0305975
GNAZ	7.17116	-1.50225	0.514001	-2.92267	0.00347043	0.0306931
RFX5	8.98621	-1.28295	0.439167	-2.92134	0.00348533	0.0307919
UNC93B1	22.5101	-0.80264	0.274773	-2.9211	0.00348799	0.0307919
CLN8	7.7572	-1.36282	0.466644	-2.92046	0.00349516	0.030827
TARDBP	17.1933	0.776248	0.265841	2.91997	0.0035006	0.0308468
ARMC1	44.926	0.569748	0.1952	2.91879	0.00351398	0.0309365
C12orf76	3.10629	1.97157	0.675633	2.9181	0.00352169	0.0309479
C2orf47	20.9601	0.736152	0.252254	2.9183	0.00351949	0.0309479
CDK5R1	11.9262	-1.17387	0.402484	-2.91657	0.003539	0.0310152
DDX47	11.5256	0.994767	0.341018	2.91705	0.00353355	0.0310152
GAB2	24.5895	-0.744602	0.255287	-2.91673	0.00353721	0.0310152
RNF187	126.241	-0.339891	0.116626	-2.91437	0.00356405	0.0312064
DLX5	7.58175	-1.30701	0.448652	-2.91319	0.0035776	0.0312967
BRI3	215.141	-0.288901	0.0992045	-2.91218	0.00358917	0.0313411
FAM219A	52.6863	-0.511257	0.175547	-2.91236	0.0035871	0.0313411
SMAD3	30.9466	-0.651043	0.22359	-2.91177	0.00359383	0.0313534
PITPNA-AS1	37.5416	0.557218	0.191422	2.91094	0.00360345	0.031409
C7orf50	89.554	-0.427081	0.14679	-2.90948	0.00362035	0.0314993
PVR	22.9742	-0.800271	0.275042	-2.90963	0.00361861	0.0314993
ASB13	3.94143	-1.95913	0.673692	-2.90805	0.00363691	0.0316149
CEP55	15.6979	0.83812	0.288424	2.90586	0.00366243	0.0317795
ZNF654	4.80819	1.62308	0.55852	2.90605	0.00366028	0.0317795
TRNP1	9.44793	-1.17101	0.403342	-2.90327	0.00369288	0.0320149
TMX1	133.232	-0.360111	0.124085	-2.90213	0.00370639	0.0321032
ATG9A	17.1656	0.786467	0.271169	2.90029	0.0037282	0.0322631
ALDH1B1	25.8465	-0.759198	0.26195	-2.89826	0.00375241	0.0324435
ZHX2	3.24225	-2.31723	0.799785	-2.89731	0.00376374	0.0325124
CHSY1	24.1348	0.725792	0.250561	2.89666	0.00377156	0.0325508
ECE2	21.4568	-0.779421	0.269119	-2.8962	0.00377714	0.0325698
ARHGAP1	118.7	0.366055	0.126454	2.89478	0.00379426	0.0326591
CLK3	30.4599	0.593293	0.204943	2.89492	0.0037925	0.0326591
CBS	343.237	-0.303863	0.105052	-2.89249	0.00382203	0.0328688
ATXN7L3	45.2484	-0.542482	0.187627	-2.89128	0.0038367	0.0329656
DUSP9	67.9417	-0.486	0.168294	-2.8878	0.0038795	0.0333036
SSB	52.596	0.51075	0.176995	2.88568	0.00390568	0.0334986
SLAIN2	59.4907	-0.504111	0.174767	-2.88448	0.0039206	0.0335967
PPP2R5E	13.962	0.892128	0.309348	2.8839	0.00392786	0.033629
MTA2	56.3135	-0.488028	0.169276	-2.88302	0.00393878	0.0336629
PHF21B	5.31491	-1.67966	0.582605	-2.88302	0.00393879	0.0336629
C1GALT1	7.85241	1.19326	0.414324	2.88002	0.00397646	0.0339327
LUZP1	21.9121	0.708074	0.245863	2.87995	0.00397739	0.0339327
ALG2	39.3889	0.564516	0.196133	2.87823	0.00399917	0.0340786
ATP6V1F	239.169	-0.275637	0.0957725	-2.87804	0.00400156	0.0340786
SDF2L1	34.3354	-0.652117	0.226636	-2.87738	0.00400989	0.0341194
FGFBP3	3.71151	1.83584	0.638128	2.87692	0.00401576	0.0341392
DENND4C	11.4633	-1.10056	0.382588	-2.87662	0.0040196	0.0341419
ZNF525	6.00794	-1.53758	0.534568	-2.87631	0.00402356	0.0341454
C12orf52	38.121	-0.589953	0.205129	-2.87601	0.00402736	0.0341476
IST1	79.3058	0.39774	0.13831	2.87572	0.00403105	0.0341489
GNAI1	8.89584	1.07968	0.376101	2.87072	0.00409541	0.0346637
AGAP3	24.2352	-0.712999	0.248518	-2.86901	0.00411764	0.0348213
RPL35A	643.535	0.35755	0.124784	2.86536	0.00416541	0.0351944
PTPN1	13.4289	0.921084	0.321511	2.86486	0.0041719	0.0352184
CDH10	3.63865	2.02264	0.706162	2.86427	0.00417968	0.0352533
CHCHD2	833.235	0.347932	0.12151	2.86339	0.00419134	0.0352899
TEAD4	5.75276	-1.61831	0.565119	-2.86366	0.00418777	0.0352899
SNHG10	26.1935	0.630907	0.220361	2.86307	0.00419563	0.0352953
MFN1	9.46199	1.07796	0.376589	2.86243	0.00420401	0.0353041
NFKBIE	4.18099	-2.39614	0.837077	-2.86251	0.00420301	0.0353041
ARL8A	40.0615	-0.572047	0.199886	-2.86187	0.00421151	0.0353364
SAFB2	30.5631	0.579699	0.20267	2.86031	0.00423229	0.0354799
JRK	13.7852	0.934546	0.326814	2.85957	0.00424218	0.0355011
LINC00094	12.159	-1.05373	0.368479	-2.85969	0.00424056	0.0355011
CCDC71L	8.57174	1.10048	0.385073	2.85784	0.00426534	0.0355542
EMD	134.168	-0.345548	0.120886	-2.85845	0.00425715	0.0355542
SNRPB2	186.579	0.278871	0.0975698	2.85817	0.00426092	0.0355542
SOCS5	9.78148	1.17481	0.410964	2.85867	0.00425419	0.0355542
TRIM62	4.30834	-1.76563	0.617845	-2.85772	0.00426695	0.0355542
DPM1	42.3541	0.523035	0.183129	2.85609	0.00428889	0.0357062
EIF5B	192.129	0.33531	0.117551	2.85247	0.00433814	0.0360758
GSKIP	13.3743	0.955437	0.334974	2.85227	0.00434076	0.0360758
PHLDA3	4.78711	-1.82736	0.640798	-2.85169	0.00434869	0.0361106
PLK1	221.14	-0.332792	0.116734	-2.85086	0.00436011	0.0361743
HUS1	43.2216	0.496266	0.174145	2.84974	0.00437554	0.0362089
THUMPD1	36.2906	0.557518	0.195626	2.84991	0.00437313	0.0362089
UBE2S	161.609	-0.3262	0.114461	-2.84988	0.00437356	0.0362089
TMEM80	43.6297	0.529859	0.18597	2.84916	0.00438347	0.0362124
ZHX1	25.1409	0.633048	0.222167	2.84943	0.00437978	0.0362124
GTF2A2	459.839	0.296957	0.10424	2.84879	0.00438854	0.0362233
YEATS2	31.2059	0.577496	0.202742	2.84843	0.00439362	0.0362342
THEM6	11.5634	-1.11815	0.392606	-2.84801	0.0043993	0.0362501
EHD4	7.36991	-1.42777	0.501572	-2.8466	0.0044189	0.0363805
PALM3	32.4692	-0.603543	0.212061	-2.84609	0.00442596	0.0364076
BAG1	30.027	-0.651456	0.229122	-2.84327	0.00446532	0.0367001
SLC29A4	27.0527	-0.661973	0.232937	-2.84186	0.00448515	0.0368317
RP9	12.6508	0.963431	0.33924	2.83996	0.00451186	0.0370195
CABLES2	27.314	-0.666486	0.234795	-2.83858	0.00453142	0.0370991
EIF2B2	43.7036	0.553	0.194821	2.8385	0.00453265	0.0370991
ZNF746	55.2921	-0.486918	0.171543	-2.83847	0.00453309	0.0370991
ESF1	25.0688	0.703663	0.247958	2.83783	0.00454214	0.0371416
N6AMT1	3.83002	1.67039	0.588949	2.83623	0.00456498	0.0372968
SSBP2	28.2394	-0.704782	0.248584	-2.83519	0.0045798	0.0373862
FAM90A1	1.66956	3.28177	1.15781	2.83446	0.00459035	0.0374407
NUDT4	16.7176	0.832858	0.293972	2.83312	0.00460956	0.0375656
KDM6B	4.66789	-1.73675	0.613117	-2.83265	0.00461638	0.0375894
KLF5	13.4674	0.896942	0.316696	2.83218	0.00462316	0.0376128
SLC25A36	26.1998	0.659424	0.232869	2.83174	0.0046295	0.0376327
ADCK2	10.5695	-1.1667	0.412124	-2.83094	0.0046412	0.0376961
RBM48	7.16975	1.25727	0.444391	2.82919	0.00466653	0.0378699
STEAP3	20.8938	-0.799078	0.282502	-2.82858	0.00467553	0.0379111
NUMBL	8.26857	-1.19841	0.423837	-2.82753	0.00469093	0.038004
MED19	14.7297	0.869123	0.307464	2.82675	0.00470237	0.0380328
ZMIZ1	8.02428	1.16991	0.413854	2.82687	0.00470059	0.0380328
LOC339803	3.10517	1.84192	0.65211	2.82456	0.00473461	0.0382615
CBX6	22.6144	-0.828773	0.29352	-2.82356	0.00474931	0.0383482
KTN1-AS1	2.23414	2.18782	0.775286	2.82196	0.00477319	0.0385088
FAM101B	86.5187	-0.681102	0.241421	-2.82122	0.0047841	0.0385324
SGSM2	35.9322	-0.617982	0.219044	-2.82126	0.00478348	0.0385324
PSME2	43.4454	-0.528996	0.187667	-2.8188	0.0048204	0.0387924
FAM171A1	23.1409	-0.76729	0.272246	-2.81838	0.00482674	0.038811
ACOT13	23.1199	-0.760568	0.27001	-2.81681	0.00485028	0.038903
BRIP1	10.4781	0.933822	0.331496	2.81699	0.00484763	0.038903
SCD	131.885	-0.324212	0.115091	-2.817	0.0048475	0.038903
CLASP2	26.594	0.660431	0.234529	2.81599	0.00486267	0.0389438
NOP10	138.61	0.362413	0.1287	2.81594	0.00486344	0.0389438
NUAK2	8.97303	-1.15353	0.409854	-2.8145	0.00488536	0.039087
RFC1	40.2261	0.516505	0.183706	2.81158	0.00492992	0.0394108
CC2D2A	13.447	0.930636	0.331185	2.81002	0.00495384	0.0395365
RFWD3	181.587	0.287581	0.102333	2.81025	0.00495026	0.0395365
PYGO2	30.1066	-0.631218	0.224751	-2.80852	0.00497697	0.0396637
VASH1	7.57954	-1.28774	0.458522	-2.80845	0.004978	0.0396637
CMTM7	95.0735	-0.37033	0.131886	-2.80795	0.00498579	0.0396791
TAPT1	11.3468	1.01798	0.362555	2.8078	0.00498816	0.0396791
CYCS	252.181	0.282428	0.100598	2.8075	0.00499284	0.0396836
CCNL2	37.1547	0.5702	0.203195	2.80618	0.00501334	0.0398138
TOR1A	68.9098	0.408046	0.145427	2.80584	0.00501851	0.039822
IMMP1L	24.1568	-0.705229	0.25148	-2.80431	0.00504243	0.039979
SFPQ	353.921	0.285967	0.102047	2.8023	0.0050739	0.0401955
DBP	4.42594	-1.65991	0.592424	-2.8019	0.00508023	0.0402126
ACTG2	15.7684	-0.90646	0.323587	-2.80129	0.00508994	0.0402564
KIF13A	21.8969	-0.711226	0.253921	-2.80098	0.00509477	0.0402616
LOC100505817	2.23716	2.17308	0.776371	2.79902	0.00512576	0.0404215
PRKAR1B	25.383	-0.750507	0.268128	-2.79906	0.00512518	0.0404215
ZNF408	5.65978	1.34915	0.482026	2.79891	0.00512756	0.0404215
USP3	29.5596	0.598701	0.213965	2.79813	0.00514002	0.0404866
ZEB2	8.55251	-1.18033	0.421952	-2.7973	0.00515314	0.0405568
MPP1	26.8759	-0.660083	0.236179	-2.79484	0.00519247	0.0407998
RTN4RL1	3.25991	-2.02331	0.723944	-2.79484	0.00519247	0.0407998
TBXA2R	6.34457	-1.42364	0.509529	-2.79402	0.00520568	0.0408703
CKAP5	77.4133	0.382415	0.137005	2.79124	0.0052506	0.0411895
TOMM70A	50.0187	0.511402	0.183266	2.7905	0.0052627	0.0412508
CALM1	227.922	0.290147	0.104029	2.78909	0.00528558	0.0413437
KANSL2	11.549	0.975374	0.349724	2.78898	0.0052874	0.0413437
TRIM53AP	2.26493	5.99064	2.14794	2.78901	0.00528693	0.0413437
ATP2B4	16.1074	-0.851606	0.305416	-2.78835	0.0052977	0.0413907
SDE2	19.6469	0.732302	0.262754	2.78703	0.00531939	0.0415091
THOC2	40.6495	0.621555	0.223027	2.7869	0.00532146	0.0415091
INVS	3.23497	1.77816	0.63833	2.78564	0.00534227	0.041622
SPOP	30.5064	-0.656816	0.235798	-2.7855	0.00534456	0.041622
PREB	11.1149	-1.04459	0.375101	-2.78483	0.0053556	0.0416743
TNFAIP8L1	10.0143	-1.19898	0.430848	-2.78285	0.00538844	0.0418961
F12	9.63275	-1.16845	0.420783	-2.77685	0.00548888	0.0426084
HOXC8	7.43526	-1.39564	0.502586	-2.77692	0.00548766	0.0426084
ATP6V0B	184.353	-0.327897	0.118103	-2.77637	0.00549694	0.0426366
PPP1R15B	11.3814	0.92811	0.334729	2.77272	0.00555903	0.0430811
TIMP2	29.0052	-0.662761	0.23905	-2.77248	0.00556317	0.0430811
ARHGEF10	11.9052	-1.02405	0.369591	-2.77077	0.00559244	0.0432731
HN1	907.407	0.408893	0.147627	2.76976	0.00560974	0.0433422
KDM4B	26.4189	-0.690125	0.249167	-2.76972	0.00561037	0.0433422
CHORDC1	12.1573	0.922357	0.333259	2.76769	0.00564559	0.0435794
RSPH3	5.62511	1.30708	0.472473	2.76646	0.00566689	0.0437089
GABPA	5.15021	1.37342	0.496827	2.76439	0.005703	0.0439523
CXXC1	79.303	-0.434223	0.157094	-2.76409	0.00570819	0.0439572
GRSF1	97.2951	-0.365833	0.132432	-2.76242	0.00573745	0.0441473
HCFC2	3.48687	1.88607	0.683576	2.75913	0.00579562	0.0445593
PDLIM1	169.948	0.361655	0.131121	2.75818	0.00581245	0.0446531
EMP2	39.0721	-0.572034	0.207437	-2.75762	0.00582233	0.0446934
TFAP4	7.62885	-1.27578	0.462742	-2.757	0.00583343	0.0447431
ALAD	5.41269	1.43042	0.519007	2.75607	0.00585007	0.044835
FADS1	160.702	-0.327058	0.118694	-2.75548	0.00586057	0.0448798
TMX4	26.3112	0.636964	0.231247	2.75448	0.00587855	0.0449819
ZSCAN25	7.78686	1.08194	0.392868	2.75394	0.00588827	0.0450206
ZMYM5	2.93116	1.83659	0.667489	2.7515	0.00593239	0.0453219
EMC1	34.53	0.552113	0.200823	2.74925	0.00597309	0.0455608
MT-RNR1	1852.82	0.908789	0.330528	2.74951	0.00596845	0.0455608
C11orf71	6.21818	1.18487	0.43102	2.74899	0.00597796	0.0455619
PLXNB2	19.7364	-0.793687	0.288785	-2.74837	0.00598931	0.0456124
NT5C3	16.3803	0.838235	0.305046	2.74789	0.00599795	0.0456421
CLTA	134.45	0.320331	0.116623	2.74673	0.00601921	0.0457678
MT-ATP8	1038.29	0.654341	0.238345	2.74535	0.00604464	0.0459249
GLS	22.4244	0.668995	0.243769	2.74438	0.00606257	0.0460249
RBM27	13.0294	0.879211	0.320568	2.74267	0.00609419	0.0461923
RCC2	58.7084	-0.474988	0.173175	-2.74282	0.00609139	0.0461923
CCNB1	129.899	-0.312173	0.113889	-2.74102	0.00612482	0.046388
TMEM192	13.2568	-0.97943	0.357734	-2.73788	0.00618373	0.0467975
PFDN1	61.4557	0.434546	0.158767	2.73701	0.00620008	0.0468845
RRM1	44.4918	0.478483	0.174892	2.73587	0.00622148	0.0470094
PGP	47.0267	-0.528225	0.193198	-2.73411	0.00625483	0.0471876
SPIRE1	14.0276	-0.972372	0.355631	-2.73421	0.00625298	0.0471876
STIM2	4.63103	1.50184	0.549354	2.73383	0.00626027	0.0471917
WIPF3	13.9395	-0.93848	0.343354	-2.73327	0.00627085	0.0471977
ZNF174	14.5841	0.812892	0.297403	2.73331	0.00627022	0.0471977
MAP2	3.09859	1.97237	0.722562	2.72969	0.00633935	0.0476019
NDFIP2	17.6861	0.732556	0.268354	2.72981	0.00633705	0.0476019
PGM5P2	4.58285	1.63409	0.598613	2.72979	0.0063375	0.0476019
CCDC59	25.7177	0.631679	0.231578	2.72772	0.00637741	0.0478155
GRINA	61.6852	-0.478718	0.175502	-2.7277	0.00637771	0.0478155
KIF7	10.5909	0.91594	0.335895	2.72686	0.00639392	0.0478998
IGFBP2	77.3975	-0.408493	0.14983	-2.72638	0.00640341	0.0479336
ACTA2	5.19096	1.62254	0.595735	2.7236	0.00645754	0.0480606
ATG16L1	10.2899	1.08991	0.400209	2.72336	0.00646223	0.0480606
BNIP2	28.7723	0.590534	0.216823	2.72358	0.0064579	0.0480606
CRKL	135.303	-0.317969	0.116707	-2.7245	0.00643984	0.0480606
DLK2	10.7142	-1.01764	0.373553	-2.72422	0.00644545	0.0480606
EMC8	35.6584	0.552554	0.202944	2.7227	0.00647517	0.0480606
KIAA0232	27.1484	-0.634284	0.232976	-2.72252	0.00647856	0.0480606
MDM4	26.9994	0.620919	0.227975	2.72363	0.00645684	0.0480606
U2AF2	330.891	0.270064	0.0991991	2.72244	0.00648014	0.0480606
UBC	248.386	0.266756	0.0978996	2.72479	0.00643424	0.0480606
VAV2	10.3107	-1.0252	0.376532	-2.72274	0.00647439	0.0480606
XRCC5	457.327	0.368269	0.135235	2.72317	0.00646588	0.0480606
GPN2	40.941	0.483481	0.17766	2.72139	0.00650081	0.0481769
MUL1	29.3054	0.605932	0.222753	2.7202	0.0065243	0.0483052
NLN	51.4001	-0.51565	0.189577	-2.72	0.00652813	0.0483052
PEAK1	25.352	-0.703495	0.258705	-2.71929	0.00654222	0.0483724
LAMP2	109.714	0.344764	0.126985	2.715	0.00662762	0.0489663
SEC16A	45.7463	-0.501992	0.184966	-2.71397	0.0066483	0.0490814
AQR	18.1642	0.773934	0.285204	2.71361	0.00665542	0.0490964
LPCAT3	29.4794	0.603821	0.222567	2.71299	0.00666788	0.0491132
SUCO	18.8379	0.732354	0.269926	2.71316	0.00666444	0.0491132
ERP29	98.4823	-0.356961	0.131736	-2.70966	0.00673515	0.0495637
TOX3	4.18809	-1.88432	0.69546	-2.70946	0.0067393	0.0495637
C6orf136	20.4593	-0.808879	0.298573	-2.70915	0.00674567	0.0495727
GORASP1	14.1551	-0.883069	0.326047	-2.70841	0.00676067	0.0496451
RASAL2-AS1	3.64603	1.58876	0.586749	2.70773	0.00677444	0.0496842
SLC25A43	15.9901	-0.862143	0.318411	-2.70764	0.00677628	0.0496842
NCBP2	98.995	0.38699	0.143012	2.706	0.0068099	0.0498927
AMBRA1	20.8306	0.678597	0.250818	2.70554	0.0068194	0.0499245
ATG4B	37.433	-0.555188	0.205259	-2.70481	0.00683428	0.0499917
PIP4K2A	16.4397	0.773254	0.285905	2.70459	0.00683895	0.0499917
BCL2L11	5.40102	1.24256	0.459779	2.70251	0.00688174	0.0502407
C6orf211	21.5361	0.705958	0.261238	2.70236	0.00688491	0.0502407
MRAS	11.142	-1.01641	0.376145	-2.70218	0.00688864	0.0502407
RAMP1	5.35459	-1.5078	0.558353	-2.70044	0.00692471	0.0504657
EID2	25.9131	-0.658034	0.243738	-2.69977	0.00693883	0.0505304
PPP1R14C	1.89654	2.11706	0.784386	2.699	0.00695489	0.0506092
FHOD3	10.1946	0.999418	0.370478	2.69765	0.00698313	0.0507763
ANKRD26	8.61485	1.17389	0.435464	2.69571	0.00702381	0.0510337
FIGNL1	15.2637	0.818891	0.303838	2.69516	0.00703559	0.0510808
HOXB4	25.5281	-0.726497	0.269625	-2.69447	0.00704999	0.0511468
TWISTNB	19.1175	0.771222	0.286429	2.69254	0.00709091	0.0514051
SCAF8	22.0443	0.707674	0.262979	2.69099	0.00712403	0.0516064
DCTPP1	90.1119	-0.364504	0.135678	-2.68654	0.00721963	0.0522141
DPYSL5	81.1675	-0.375934	0.139968	-2.68586	0.00723444	0.0522141
FBXL18	17.1313	-0.919659	0.342353	-2.68628	0.00722516	0.0522141
SHROOM2	11.4925	-1.04631	0.389447	-2.68667	0.00721687	0.0522141
USP20	5.66328	1.24339	0.462943	2.68583	0.00723497	0.0522141
FEZ2	39.7999	0.491729	0.183119	2.6853	0.00724642	0.0522576
C16orf87	2.69887	1.83966	0.685267	2.68459	0.00726183	0.0523233
CBR4	18.7346	0.6909	0.257378	2.68438	0.00726637	0.0523233
ZNF395	21.6838	-0.736766	0.274566	-2.68338	0.00728815	0.052441
RBM28	19.8857	0.712133	0.265428	2.68297	0.00729722	0.0524671
UHRF1BP1L	4.41013	1.37925	0.514328	2.68166	0.00732586	0.0526338
MLH1	33.8314	0.554654	0.207132	2.67778	0.00741124	0.0532077
DNAJC8	138.89	0.299181	0.111753	2.67718	0.00742455	0.0532636
CSTB	151.354	-0.315212	0.11785	-2.67469	0.00747975	0.0535799
RNGTT	9.24401	0.988059	0.369397	2.67479	0.00747766	0.0535799
TMEM2	36.0496	-0.566542	0.211835	-2.67444	0.00748534	0.0535801
CKAP2	48.2358	0.461257	0.172508	2.67383	0.00749909	0.0536126
PEX3	8.61967	1.04691	0.391553	2.67374	0.00750099	0.0536126
SEC23B	46.3668	0.45556	0.170399	2.67349	0.00750667	0.0536135
PAG1	5.70652	1.34412	0.50312	2.67158	0.00754955	0.0538799
LYN	9.94972	-1.17207	0.438869	-2.67066	0.00757012	0.0539868
GMNN	107.051	0.358151	0.13413	2.67018	0.00758112	0.0540252
C12orf45	40.9877	0.487725	0.182686	2.66975	0.00759079	0.0540542
PALB2	3.29885	1.68276	0.630543	2.66875	0.00761351	0.0540963
SLC12A9	5.77505	1.26812	0.475129	2.66901	0.00760749	0.0540963
YAE1D1	18.7884	0.718992	0.269398	2.66888	0.00761049	0.0540963
GLI2	8.9773	-1.24899	0.468079	-2.66833	0.00762293	0.0541234
PCGF1	15.9463	0.800089	0.299881	2.66802	0.00763	0.0541338
TERF2	45.6879	-0.512183	0.192217	-2.66461	0.0077077	0.0546047
UBE2O	29.8297	-0.628025	0.235669	-2.66486	0.00770213	0.0546047
PLEKHG1	24.2959	-0.674897	0.253309	-2.66432	0.0077143	0.0546114
RPL19	632.031	0.289631	0.10873	2.66377	0.00772698	0.054661
ZNF304	8.18608	1.00828	0.378722	2.66233	0.00776021	0.0548559
SLC3A2	163.069	-0.329405	0.123781	-2.6612	0.00778631	0.0550001
IRF2BP2	24.8126	-0.715915	0.269048	-2.66093	0.00779262	0.0550044
LINC00617	5.89938	-1.45971	0.549016	-2.65878	0.00784238	0.0553151
ZNF121	3.6842	1.50178	0.565071	2.65768	0.00786804	0.0554556
PINX1	6.59042	1.19784	0.450851	2.65684	0.00788767	0.0555129
STRN4	191.641	0.284088	0.106926	2.65686	0.00788727	0.0555129
PCF11	5.71796	-1.54552	0.582549	-2.65303	0.00797736	0.0561032
PRPF40A	53.9799	0.439376	0.165698	2.65167	0.00800946	0.0562879
CAMSAP3	7.04101	-1.19709	0.451966	-2.64862	0.00808216	0.056677
IL13RA1	12.4311	0.861186	0.325147	2.64861	0.00808245	0.056677
TPM1	321.14	-0.249314	0.0941233	-2.6488	0.00807786	0.056677
FAM211B	3.41805	-1.75396	0.662807	-2.64626	0.00813865	0.0570297
GPBP1	43.5376	0.477724	0.180554	2.64588	0.0081479	0.057053
CYLD	9.75803	1.02412	0.38722	2.6448	0.00817403	0.0571945
EDEM3	2.60498	-2.55834	0.967826	-2.64339	0.00820811	0.0573914
ETNK1	16.1624	0.747574	0.282943	2.64214	0.00823849	0.057562
RPS16	1359.72	0.732512	0.27734	2.64121	0.00826108	0.0576781
CDYL	14.3452	0.759606	0.287687	2.64039	0.00828111	0.0577762
HNRNPM	329.409	0.2449	0.0927834	2.63948	0.00830324	0.0578887
C15orf61	44.8056	-0.512429	0.194164	-2.63915	0.00831133	0.0579033
SPATS2	13.0374	0.918597	0.348474	2.63606	0.0083875	0.0583918
DLX6	3.71157	-1.93486	0.734424	-2.63452	0.00842563	0.0585727
RPL11	1434.99	0.96117	0.364813	2.63469	0.00842139	0.0585727
HYAL2	8.31662	-1.07153	0.407189	-2.63152	0.00850029	0.0590492
ONECUT2	14.2832	-0.956309	0.363514	-2.63073	0.0085201	0.0591442
SGSM3	4.97807	1.5422	0.586344	2.63019	0.00853368	0.0591959
C12orf44	22.8305	0.637736	0.242636	2.62837	0.00857957	0.0594715
C19orf43	158.219	-0.28706	0.109226	-2.62812	0.00858573	0.0594715
MDM2	26.3362	-0.600113	0.228392	-2.62756	0.00859992	0.059527
MAP3K4	8.79855	-1.14114	0.434405	-2.62691	0.0086165	0.059599
FANCB	6.59793	1.11398	0.424217	2.62598	0.00863998	0.0597186
FHL3	6.20838	-1.25631	0.478991	-2.62282	0.00872041	0.0602314
CIAPIN1	112.762	0.365491	0.139398	2.62193	0.00874333	0.0603465
UBA52	1086.93	0.616729	0.23538	2.62014	0.0087894	0.0606211
ZDHHC17	20.2575	0.70507	0.269203	2.6191	0.00881614	0.0607621
MYNN	9.9899	0.971597	0.371048	2.61852	0.00883122	0.0608226
FAM198B	26.495	-0.62816	0.239988	-2.61747	0.00885852	0.060956
SS18L2	69.546	0.585557	0.223727	2.61729	0.00886322	0.060956
BCAS4	9.45807	-1.17547	0.449233	-2.61662	0.00888048	0.0610117
FGFRL1	26.5776	-0.635959	0.243058	-2.61649	0.00888398	0.0610117
PSME4	25.2766	0.600108	0.229449	2.61544	0.00891139	0.0611565
PRPF4B	32.2746	0.565521	0.216317	2.61432	0.00894052	0.0613128
DEK	25.6661	0.592255	0.226584	2.61384	0.00895304	0.061355
PDCD7	14.7366	0.886976	0.339506	2.61255	0.008987	0.061544
MAP1B	201.033	-0.257632	0.0986531	-2.61149	0.00901487	0.0616474
SLC17A5	10.8234	-0.972174	0.372256	-2.61157	0.00901269	0.0616474
PPP1CA	79.1765	-0.396741	0.152208	-2.60657	0.0091454	0.0624957
CS	249.566	0.279879	0.107431	2.6052	0.00918207	0.0626133
SLC5A6	59.9327	-0.472037	0.181185	-2.60528	0.00917996	0.0626133
TBKBP1	3.43167	-1.9464	0.746992	-2.60566	0.00916988	0.0626133
ISM2	2.87976	-2.25166	0.865025	-2.603	0.00924122	0.0629721
STAT6	32.6328	-0.597687	0.229644	-2.60267	0.00925016	0.0629886
ATP1B1	10.4113	0.961669	0.369725	2.60104	0.00929428	0.0631402
CRELD2	93.2333	-0.351476	0.135142	-2.60079	0.009301	0.0631402
CSNK2A2	9.71659	0.938966	0.361002	2.601	0.00929526	0.0631402
GUF1	21.2127	0.644814	0.24786	2.60152	0.00928103	0.0631402
PITPNC1	39.8515	-0.528891	0.20337	-2.60063	0.00930515	0.0631402
C16orf45	4.10406	1.7312	0.665906	2.59977	0.00932872	0.0632556
KBTBD11	12.335	-0.960944	0.369863	-2.59811	0.00937383	0.0635169
EVA1B	20.6668	-0.702274	0.270521	-2.59601	0.00943132	0.0638169
KLF13	16.4177	-0.836498	0.322211	-2.59612	0.00942831	0.0638169
PLEKHA3	25.7622	-0.633431	0.24411	-2.59485	0.00946309	0.063987
GGNBP2	16.9317	0.753762	0.290529	2.59444	0.0094744	0.0640186
CAMKK2	46.4918	-0.498515	0.192169	-2.59415	0.00948251	0.0640285
UGDH	138.3	-0.296562	0.114352	-2.59341	0.00950284	0.0641209
LOC100132352	13.1907	0.803383	0.309987	2.59167	0.00955121	0.0644023
CLTB	130.256	-0.371084	0.14321	-2.59119	0.00956442	0.0644463
CCDC167	64.9233	-0.440274	0.170011	-2.58968	0.00960641	0.0646841
CEBPZ	26.4196	0.613382	0.236995	2.58816	0.00964899	0.0648724
MIER2	24.2919	-0.645272	0.249336	-2.58796	0.00965455	0.0648724
PTK2B	5.6361	1.24143	0.479651	2.58818	0.00964833	0.0648724
ZBTB11	54.7402	0.445687	0.172239	2.58762	0.00966426	0.0648924
ADPRM	6.90909	1.11469	0.430892	2.58693	0.00968362	0.0649772
ASF1B	135.508	-0.527695	0.204029	-2.58638	0.00969911	0.0650314
FAM64A	35.4115	-0.546543	0.211372	-2.58569	0.00971844	0.0650314
LRRC1	14.2167	-0.923689	0.357201	-2.58591	0.00971218	0.0650314
RBM39	133.134	0.314991	0.121821	2.58568	0.00971866	0.0650314
EXPH5	6.43756	-1.38793	0.536995	-2.58463	0.00974835	0.0651398
SC5DL	72.1162	0.389352	0.150633	2.58478	0.00974409	0.0651398
ADM2	12.5405	-1.33482	0.516618	-2.58376	0.00977301	0.0652594
NPTX1	20.3904	-0.725707	0.280933	-2.5832	0.00978874	0.0653192
SESTD1	11.5659	0.861076	0.333435	2.58244	0.00981041	0.0654186
DPF1	27.8179	-0.618673	0.239625	-2.58184	0.00982754	0.0654352
FDX1	22.3227	0.619852	0.2401	2.58164	0.00983325	0.0654352
LOC729013	13.5569	0.810315	0.313834	2.58199	0.0098233	0.0654352
SLC12A2	25.6282	0.585955	0.226995	2.58136	0.00984109	0.0654422
PDE6D	32.9885	-0.594723	0.230414	-2.5811	0.00984851	0.0654465
CAPN5	16.585	-0.779391	0.30213	-2.57966	0.00988985	0.0656759
PI4K2A	14.9426	0.814756	0.315928	2.57893	0.00991061	0.0657686
TPPP3	8.33127	-1.13863	0.441593	-2.57846	0.00992429	0.0658141
FZR1	15.2947	-0.789483	0.306365	-2.57694	0.00996795	0.0660582
PHLDA1	7.95186	-1.30059	0.504793	-2.57648	0.00998133	0.0661015
MCPH1	8.83422	0.959139	0.372337	2.576	0.00999513	0.0661474
SERPINB6	68.8117	-0.419711	0.163096	-2.5734	0.0100704	0.0665998
CRK	28.9736	-0.638589	0.248178	-2.57311	0.010079	0.0666115
HOXA5	6.06476	-1.50953	0.586767	-2.57262	0.0100933	0.0666599
CYB5R4	6.86115	1.07042	0.416219	2.57177	0.010118	0.0667774
B4GALT5	28.4084	-0.603539	0.23476	-2.57088	0.0101441	0.0668913
FAM168B	189.047	0.260781	0.101443	2.57071	0.0101491	0.0668913
MAX	78.4003	-0.358295	0.139402	-2.57023	0.0101632	0.0669383
EIF3B	437.1	0.248812	0.096909	2.56748	0.010244	0.067373
INPP5A	27.824	-0.605302	0.23577	-2.56734	0.0102483	0.067373
POLE	38.6619	-0.520403	0.202706	-2.56727	0.0102501	0.067373
FURIN	14.3751	-0.895224	0.348957	-2.56543	0.0103048	0.0676865
CD99L2	58.066	-0.431121	0.168142	-2.56403	0.0103464	0.0679134
RBBP7	75.9271	0.381362	0.148766	2.56351	0.010362	0.0679695
NRARP	14.7008	-0.815613	0.318601	-2.55998	0.0104677	0.0686162
CALML4	12.5877	-0.915438	0.357838	-2.55825	0.0105201	0.0689124
AKTIP	8.77478	0.980857	0.383533	2.55743	0.010545	0.0690023
PODXL2	21.8082	-0.675038	0.263987	-2.55709	0.0105552	0.0690023
UTRN	32.7349	-0.557114	0.217862	-2.55718	0.0105524	0.0690023
EPAS1	3.29436	1.73754	0.680014	2.55515	0.0106142	0.0692942
ZNF580	34.5528	0.531419	0.207974	2.55522	0.0106121	0.0692942
NCOA7	10.5928	0.899241	0.352054	2.55427	0.010641	0.0694219
TTC39C	9.48413	0.954798	0.374023	2.55278	0.0106868	0.0696734
PDXK	43.9342	-0.487651	0.19111	-2.55167	0.0107207	0.0698476
RASAL2	6.64905	-1.34735	0.528152	-2.55106	0.0107394	0.0699224
SPTAN1	66.6617	-0.417278	0.163662	-2.54963	0.0107838	0.0701637
SUPT7L	21.36	0.616673	0.241907	2.54922	0.0107964	0.0701984
LOC100128822	3.30307	1.68647	0.662084	2.54721	0.0108587	0.0705125
SRSF11	100.016	0.329839	0.129491	2.54719	0.0108593	0.0705125
C19orf53	105.527	-0.338419	0.132968	-2.54511	0.0109244	0.0708876
ZRSR2	6.31376	1.08893	0.427959	2.54448	0.0109441	0.0709676
RNH1	76.4622	-0.361977	0.142278	-2.54415	0.0109545	0.0709874
BTAF1	5.60206	1.19481	0.469701	2.54376	0.0109665	0.0710174
AFF4	15.1642	0.806996	0.317386	2.54263	0.0110021	0.0712002
MRPS33	78.5191	-0.37191	0.146324	-2.54169	0.0110317	0.071344
CBR3	3.02532	-2.19225	0.862658	-2.54128	0.0110448	0.0713806
DNMT1	157.759	0.298604	0.117596	2.53925	0.0111091	0.071748
GPAM	7.13132	1.14078	0.449644	2.53707	0.0111785	0.0720997
SLC46A1	3.66508	-1.86094	0.733437	-2.53729	0.0111713	0.0720997
ACHE	4.67129	-1.42693	0.562484	-2.53683	0.0111861	0.0721005
FAM89B	64.5807	-0.40037	0.157903	-2.53554	0.0112273	0.0722699
MYL12B	160.382	-0.276268	0.108956	-2.53558	0.0112261	0.0722699
UBALD1	31.7823	-0.582228	0.229652	-2.53526	0.0112364	0.0722802
MT2A	365.829	-0.326359	0.128742	-2.53498	0.0112454	0.0722894
PMEPA1	5.09817	-1.54775	0.611026	-2.53304	0.0113078	0.0726424
CHDH	11.0384	-0.951811	0.375854	-2.5324	0.0113285	0.0727273
CCNO	6.60126	-1.28805	0.508749	-2.53179	0.0113481	0.0727562
ZNF644	9.53076	0.937749	0.370363	2.53197	0.0113422	0.0727562
PPP2R2D	34.9911	-0.560395	0.221381	-2.53136	0.0113622	0.0727979
RAB34	11.8708	-0.971204	0.38383	-2.5303	0.0113965	0.0729695
DVL1	40.1946	-0.494435	0.195431	-2.52998	0.011407	0.0729884
MYO1C	41.9432	-0.524393	0.207305	-2.52957	0.0114202	0.073024
RNF4	32.9658	0.522319	0.206644	2.52763	0.0114835	0.0733314
SNTA1	9.5358	-1.04406	0.413054	-2.52765	0.0114829	0.0733314
APC	10.4931	0.867577	0.34333	2.52695	0.0115058	0.0734253
MED20	34.7439	0.493907	0.195554	2.52568	0.0115475	0.0736428
RUSC1	48.1651	-0.4682	0.185417	-2.52513	0.0115657	0.0737103
PIGK	43.8999	0.466817	0.185012	2.52317	0.0116303	0.0740144
UTP11L	115.27	0.310174	0.12294	2.52298	0.0116364	0.0740144
WDR5B	10.5484	0.908288	0.359997	2.52304	0.0116344	0.0740144
LOC400752	3.1639	1.52519	0.604654	2.52242	0.0116552	0.0740851
ETNK2	19.3549	-0.693833	0.275109	-2.52203	0.011668	0.0741173
TFAM	34.8743	0.499834	0.198247	2.52127	0.0116932	0.0741801
TVP23C	2.37629	1.71344	0.679532	2.5215	0.0116856	0.0741801
ING1	12.6653	0.77066	0.305826	2.51993	0.0117378	0.0744139
PSMA3	311.762	0.250129	0.099314	2.51857	0.0117832	0.0746194
RAP2B	63.629	0.396245	0.157334	2.5185	0.0117857	0.0746194
SPIRE2	2.75792	-2.48291	0.98617	-2.51773	0.0118115	0.0747337
ZNF317	68.4612	-0.400156	0.158982	-2.51699	0.0118363	0.0748418
ABHD8	6.12	-1.42208	0.56538	-2.51527	0.0118941	0.0751581
MREG	7.67191	0.986283	0.39243	2.51327	0.0119617	0.0755111
ZNF711	58.7168	-0.411394	0.163696	-2.51316	0.0119656	0.0755111
CCL2	2.84789	-2.17459	0.86539	-2.51284	0.0119762	0.0755149
TSIX	4.9752	1.28892	0.512967	2.51268	0.0119819	0.0755149
ARHGEF26	9.33804	0.922815	0.36746	2.51133	0.0120276	0.0757532
THAP10	11.1358	-1.00476	0.40018	-2.51077	0.0120468	0.0758247
POP7	56.9518	-0.429341	0.171032	-2.5103	0.0120629	0.0758768
SNAPC3	10.3942	0.874187	0.348438	2.50887	0.0121118	0.0761348
LPHN2	47.3839	-0.466854	0.186109	-2.5085	0.0121245	0.0761651
OSBPL8	13.5008	0.814829	0.325036	2.50689	0.0121798	0.0764625
CABLES1	6.98634	-1.25389	0.500528	-2.50514	0.0122402	0.0767419
WEE1	33.6295	-0.536781	0.214259	-2.50529	0.0122351	0.0767419
AIF1L	18.632	-0.704953	0.281561	-2.50373	0.0122893	0.0769994
TNIP1	11.2097	-0.880288	0.351695	-2.50299	0.012315	0.0771109
TMEM37	5.55764	-1.38413	0.553304	-2.50158	0.0123641	0.0773679
YARS2	18.1841	0.669333	0.267589	2.50135	0.0123721	0.077368
TET3	5.37195	-1.47856	0.591348	-2.50032	0.012408	0.0775421
MOK	7.02848	1.05323	0.421422	2.49924	0.012446	0.077729
NGFR	2.80306	1.96614	0.787373	2.49709	0.0125218	0.078152
RTF1	39.2819	0.53549	0.214544	2.49595	0.0125621	0.078353
POGK	46.7865	-0.487309	0.195305	-2.49511	0.0125918	0.0784873
C3orf62	16.1632	-0.748697	0.300106	-2.49478	0.0126036	0.0785102
RBMS1	35.9104	0.494721	0.198344	2.49426	0.0126221	0.0785747
KIAA0922	6.09603	1.08304	0.43444	2.49296	0.0126683	0.0788115
SPRED2	8.1555	-1.13988	0.457644	-2.49075	0.0127475	0.0792528
HNRNPC	1185.04	0.905501	0.363937	2.48807	0.0128437	0.0798
PTPN4	3.84442	1.41625	0.569461	2.48701	0.0128823	0.0799882
ARHGEF40	7.94905	-1.15291	0.464275	-2.48324	0.0130192	0.080786
MAP2K7	37.9765	-0.477524	0.19237	-2.48232	0.013053	0.0809437
FAM83H	18.2882	-0.749827	0.302103	-2.48202	0.0130638	0.0809589
MAGEE1	5.65054	1.25125	0.504447	2.48044	0.0131222	0.0812684
BAZ2A	21.4559	0.600965	0.242332	2.47993	0.013141	0.0813325
MEF2BNB	11.9263	0.871291	0.351371	2.47969	0.0131498	0.0813351
H2AFY2	19.7848	-0.685429	0.276649	-2.47761	0.0132265	0.0817568
LOC100129361	47.7919	0.450537	0.181872	2.47722	0.0132411	0.0817947
PRKAA2	9.39895	-1.04861	0.423408	-2.47659	0.0132643	0.081833
TRPS1	20.0377	-0.719946	0.290696	-2.47663	0.0132631	0.081833
OR7E14P	14.2082	-0.849683	0.343125	-2.47631	0.0132749	0.0818466
RBM12	86.8002	0.339854	0.137271	2.47579	0.0132941	0.0819124
HNRNPA3	142.405	0.268246	0.108376	2.47515	0.013318	0.0820072
LYAR	53.2135	0.447028	0.180642	2.47466	0.0133365	0.0820685
MOB3A	18.8044	-0.714115	0.288878	-2.47203	0.0134348	0.0826213
G2E3	29.1265	0.565005	0.228671	2.47082	0.0134804	0.0828489
DGCR2	36.6868	-0.514923	0.208488	-2.4698	0.013519	0.0830329
MIOS	7.76303	0.982132	0.39775	2.46922	0.0135407	0.0830536
MZT1	83.9498	0.356903	0.14455	2.46906	0.0135469	0.0830536
THAP5	10.9288	0.85392	0.345853	2.46903	0.0135482	0.0830536
GON4L	3.29767	1.46097	0.591848	2.46849	0.0135686	0.0831259
SNORD104	7.46743	-1.08223	0.43855	-2.46776	0.0135963	0.0831259
TICAM1	3.94176	-1.57393	0.637816	-2.46769	0.0135989	0.0831259
TTC28-AS1	8.83266	0.926488	0.375465	2.46758	0.013603	0.0831259
UCHL1	744.534	0.333602	0.135191	2.46765	0.0136005	0.0831259
DEXI	19.6709	-0.750948	0.304404	-2.46694	0.0136273	0.0832211
DLD	121.666	0.295273	0.119715	2.46647	0.0136452	0.083278
FAM200A	3.36021	1.49851	0.607662	2.46602	0.0136623	0.0833299
CKS1B	519.406	0.290489	0.117822	2.46548	0.0136828	0.0833495
GARS	188.739	0.25576	0.103732	2.46558	0.013679	0.0833495
AGA	16.7421	0.75699	0.307079	2.46513	0.0136963	0.0833789
TRIML2	5.26659	-1.34296	0.544952	-2.46436	0.0137259	0.0834541
ZBTB5	8.94373	0.941184	0.381888	2.46455	0.0137184	0.0834541
RBBP8	3.88991	1.40917	0.571922	2.46391	0.0137429	0.0835046
KLHL17	7.2863	-1.09815	0.445775	-2.46346	0.0137602	0.083518
ZBTB21	16.6177	-0.764632	0.310396	-2.46341	0.0137624	0.083518
NDUFV3	73.9404	-0.417726	0.169611	-2.46284	0.013784	0.0835886
RPL27	264.97	0.267026	0.10843	2.46265	0.0137914	0.0835886
SLC2A6	10.0943	-0.955125	0.388038	-2.46142	0.0138388	0.0838236
HECTD3	54.2874	0.403265	0.163866	2.46094	0.0138572	0.0838824
PLEKHG2	6.15675	-1.19166	0.484459	-2.45977	0.0139027	0.0841049
GATA5	3.45761	-1.71364	0.696926	-2.45886	0.013938	0.0841602
TST	8.78179	-1.11346	0.452805	-2.45902	0.0139316	0.0841602
YME1L1	107.142	0.308676	0.125517	2.45924	0.0139232	0.0841602
CA2	2.88568	1.81452	0.738472	2.45713	0.0140051	0.0843913
HCCS	47.6301	0.419999	0.170917	2.45732	0.0139977	0.0843913
LGALS3BP	120.233	-0.337804	0.137477	-2.45717	0.0140036	0.0843913
RRP1B	46.8242	-0.431857	0.175768	-2.45697	0.0140113	0.0843913
RNF168	18.5229	0.663695	0.270342	2.45502	0.0140875	0.0847975
MSI2	7.74933	1.06836	0.43535	2.45403	0.0141265	0.084917
NTAN1	40.4471	0.478065	0.194823	2.45385	0.0141338	0.084917
TCP1	237.069	0.242551	0.0988418	2.45393	0.0141305	0.084917
EEF1A2	117.512	-0.309428	0.126117	-2.4535	0.0141472	0.0849324
PLEKHO2	3.7412	1.59613	0.650599	2.45333	0.0141539	0.0849324
MCM2	104.673	0.345047	0.1407	2.45237	0.014192	0.0850867
WLS	47.675	0.423713	0.172787	2.45223	0.0141973	0.0850867
COLEC11	3.1706	-2.72844	1.1132	-2.45099	0.0142463	0.0853272
NSFL1C	68.2047	0.364265	0.14866	2.45032	0.0142731	0.0854348
MSL2	21.2994	0.592087	0.241837	2.44829	0.0143537	0.0858643
PABPC1	299.555	0.251537	0.102771	2.44755	0.0143831	0.0859869
CENPC1	2.49621	1.78127	0.727849	2.4473	0.0143929	0.0859921
PET100	98.383	-0.344999	0.140993	-2.44691	0.0144085	0.086032
ADNP2	13.7507	0.832478	0.340313	2.44621	0.0144366	0.0861466
THAP11	28.6596	-0.590491	0.241493	-2.44517	0.0144785	0.0863431
PSMD1	149.688	0.265816	0.108729	2.44474	0.0144955	0.0863908
CCDC93	5.58906	1.26318	0.516839	2.44405	0.0145236	0.0864814
UPP1	9.46982	-1.00861	0.412703	-2.44392	0.0145286	0.0864814
GNB1L	5.16238	-1.39229	0.569775	-2.44357	0.0145426	0.0865112
GABRB3	17.7835	-0.756617	0.309674	-2.44327	0.0145549	0.0865312
MCTS1	98.6876	0.348728	0.142774	2.44252	0.014585	0.0865543
NUP98	35.0514	0.485914	0.198941	2.44251	0.0145857	0.0865543
TMEM64	7.39997	-1.14694	0.469562	-2.44257	0.0145832	0.0865543
EPHB4	13.7381	-0.79973	0.327743	-2.44012	0.0146826	0.087052
KIAA1191	47.1466	0.447902	0.183567	2.43999	0.0146876	0.087052
GSK3B	24.2584	0.601736	0.246703	2.43911	0.0147234	0.0872103
ZNF271	65.5692	0.393554	0.161383	2.43864	0.0147427	0.0872712
COA5	21.6976	0.643995	0.264159	2.43791	0.0147724	0.0873935
JAM3	42.796	-0.466113	0.191277	-2.43685	0.0148159	0.087591
KPNA6	89.0094	0.337859	0.138657	2.43665	0.0148239	0.087591
MTFP1	25.907	-0.60257	0.247385	-2.43575	0.0148608	0.087755
PNPLA8	24.0995	0.549554	0.225668	2.43523	0.0148822	0.087828
CAND2	11.6549	-0.897202	0.368462	-2.43499	0.0148921	0.0878326
MAPK6	77.3538	-0.381537	0.156735	-2.43428	0.0149213	0.0879507
RIF1	54.6324	0.441234	0.181322	2.43342	0.0149567	0.0880523
SPTBN2	43.7434	-0.453236	0.186241	-2.4336	0.0149496	0.0880523
TLE4	4.48426	1.29945	0.534093	2.43299	0.0149745	0.0881031
ANKRD20A9P	17.9183	0.627904	0.25818	2.43204	0.0150139	0.0882587
CSDE1	223.714	0.245379	0.1009	2.43191	0.0150193	0.0882587
RPL32	664.786	0.279321	0.114885	2.43131	0.0150444	0.0883527
POLR1B	67.3626	-0.385252	0.158503	-2.43057	0.015075	0.0884247
TIGD1	7.70408	1.00088	0.411766	2.43069	0.0150702	0.0884247
TRAPPC5	32.279	-0.520906	0.214362	-2.43004	0.0150973	0.0885019
CACTIN	22.2314	0.600584	0.24734	2.42818	0.015175	0.0889031
C12orf4	5.49503	1.23966	0.510858	2.42663	0.0152398	0.0891745
GLA	42.4642	0.436089	0.179709	2.42663	0.0152396	0.0891745
CUL4B	22.0073	0.573192	0.23626	2.4261	0.0152619	0.0891957
TRMT10C	30.8201	0.503741	0.207617	2.4263	0.0152537	0.0891957
SRP9	189.234	0.255512	0.105346	2.42546	0.0152892	0.0893011
TRA2A	69.3441	0.359784	0.148357	2.42512	0.0153035	0.0893306
DHRS13	9.82644	-0.922375	0.380439	-2.4245	0.0153294	0.0894276
COTL1	53.5315	-0.411414	0.169752	-2.42361	0.0153669	0.0895925
CDC25A	87.4856	-0.335254	0.138352	-2.42319	0.0153848	0.0896427
TFB1M	4.60742	1.23377	0.509506	2.42151	0.0154563	0.0900045
HNRNPL	142.904	-0.274842	0.113552	-2.4204	0.0155035	0.0901707
PRODH	31.7806	0.498884	0.206101	2.42058	0.015496	0.0901707
CDC20	94.0795	0.313815	0.129699	2.41956	0.0155391	0.0903235
APOLD1	4.3078	-1.6534	0.683746	-2.41815	0.0155997	0.090616
GART	116.522	0.30309	0.12535	2.41795	0.0156082	0.090616
IRF2	5.00426	-1.49682	0.619963	-2.41436	0.0157628	0.0914172
MAP2K1	56.583	0.391507	0.162175	2.4141	0.015774	0.0914172
NOTCH2	25.8895	0.537419	0.222625	2.414	0.0157783	0.0914172
YIPF5	10.5469	0.880516	0.364774	2.41387	0.0157841	0.0914172
MECOM	3.77458	-1.88772	0.782288	-2.41307	0.0158187	0.0915623
FAM50A	64.9637	-0.366738	0.152025	-2.41236	0.0158495	0.0916856
PPID	82.0564	-0.355608	0.147452	-2.41169	0.0158789	0.0918008
DCAKD	30.9591	-0.528148	0.219097	-2.41057	0.0159276	0.0920271
ZNF282	62.0795	-0.404108	0.167677	-2.41004	0.0159509	0.0921064
CIB2	58.913	-0.395013	0.163954	-2.40929	0.0159835	0.0922397
GALNT10	9.37313	0.91694	0.380666	2.40878	0.0160059	0.0923139
NUP54	15.861	0.745413	0.309524	2.40826	0.0160289	0.0923914
FLJ10038	10.8672	0.812539	0.337451	2.40787	0.0160459	0.092434
PITHD1	53.2992	0.386064	0.160362	2.40746	0.016064	0.092483
METTL21D	3.37329	1.50708	0.626296	2.40634	0.0161132	0.0927111
CNN2	278.133	-0.286252	0.118995	-2.40559	0.0161465	0.0928471
NDUFA11	144.67	-0.257505	0.107184	-2.40246	0.0162851	0.0935885
HSPH1	201.851	0.242341	0.100896	2.40189	0.0163107	0.09368
SNHG11	27.4824	0.537306	0.223802	2.40081	0.0163588	0.0939003
C16orf80	79.9852	0.345665	0.144041	2.39976	0.0164057	0.0940045
GLI3	12.0818	-0.874823	0.364608	-2.39935	0.0164242	0.0940045
JDP2	12.6064	-0.836147	0.348396	-2.39999	0.0163954	0.0940045
PIANP	30.2369	-0.53989	0.224989	-2.39963	0.0164116	0.0940045
S1PR2	3.3634	-1.69021	0.704456	-2.39932	0.0164257	0.0940045
MYB	3.25518	-1.8432	0.768634	-2.39803	0.0164836	0.0942801
HDGFRP3	68.323	-0.377601	0.157545	-2.39678	0.01654	0.0945466
GNG5	179.438	0.242139	0.101062	2.39594	0.0165779	0.0946782
LOC647012	10.5362	0.898958	0.375249	2.39563	0.0165918	0.0946782
PITPNM2	4.59242	-1.37739	0.574963	-2.39562	0.0165925	0.0946782
FBXL19	6.49753	-1.22472	0.511373	-2.39496	0.0166221	0.0947914
CCNY	54.0861	0.418416	0.174877	2.39263	0.0167281	0.0953394
NSUN4	8.92518	0.959832	0.401267	2.392	0.0167568	0.0954463
MRPL27	41.606	-0.445439	0.18631	-2.39085	0.0168096	0.0956907
SNRNP48	29.2589	0.535777	0.224338	2.38826	0.0169284	0.0963102
UBFD1	113.416	0.288934	0.121017	2.38754	0.0169614	0.0964413
ADAMTS7	8.01791	0.9118	0.382025	2.38675	0.0169979	0.0965916
SMARCA5	54.5509	0.38983	0.163357	2.38637	0.0170155	0.0966347
RPS6KA1	8.07756	-1.02556	0.429935	-2.38539	0.017061	0.0968362
COMMD7	25.2849	-0.556844	0.233501	-2.38476	0.0170902	0.0969451
RPS4X	639.92	0.27812	0.116643	2.38438	0.0171081	0.0969893
IFFO2	7.66811	-1.14097	0.478656	-2.3837	0.0171394	0.0970896
PDRG1	34.3855	0.503176	0.211102	2.38356	0.0171459	0.0970896
GJC1	23.8731	-0.66754	0.280206	-2.38231	0.0172043	0.0972489
RHPN2	11.2148	0.821731	0.344901	2.38252	0.0171948	0.0972489
VPS11	9.70871	0.828768	0.34786	2.38248	0.0171967	0.0972489
TARS2	5.69114	1.08149	0.45409	2.38166	0.0172348	0.0973643
PRKAB2	7.74629	0.989331	0.415443	2.38139	0.0172476	0.0973796
LEPROT	19.5213	0.63056	0.264832	2.38098	0.0172667	0.0974304
MICU1	41.2977	0.452971	0.190279	2.38055	0.0172866	0.0974858
VPS13D	8.19774	-1.08334	0.455206	-2.37989	0.0173179	0.0976052
MRE11A	16.8551	0.6801	0.285847	2.37924	0.0173482	0.0976623
ZBTB7B	3.12786	-1.77835	0.747425	-2.37931	0.0173451	0.0976623
PSMC2	76.118	0.346855	0.145803	2.37893	0.017363	0.0976886
HGSNAT	15.2334	-0.781339	0.328532	-2.37827	0.0173939	0.0978054
DNAJC13	9.18592	0.881456	0.370802	2.37716	0.0174464	0.0980432
MTFR1L	14.4596	-0.737727	0.310382	-2.37683	0.017462	0.0980738
ACBD3	26.4179	0.55662	0.234491	2.37374	0.0176089	0.0987841
AHCTF1	66.3817	0.383103	0.161387	2.37381	0.0176054	0.0987841
RNF24	18.9201	-0.713934	0.300828	-2.37323	0.0176333	0.0988633
TUSC2	29.5587	-0.564823	0.238244	-2.37078	0.0177506	0.099463
CAMTA2	18.2975	-0.666894	0.281528	-2.36884	0.0178439	0.09987
CDC34	20.5948	-0.662927	0.279843	-2.36893	0.0178398	0.09987
PEX5	38.3773	-0.494181	0.208638	-2.36861	0.0178551	0.0998748
NPTXR	5.1711	-1.2617	0.532743	-2.3683	0.0178698	0.0998992
KIAA2026	22.9378	0.661975	0.279568	2.36785	0.0178919	0.0999649
C19orf47	20.5893	0.622135	0.26281	2.36724	0.0179213	0.100053
FAM160A2	7.6827	0.99618	0.420898	2.36679	0.0179429	0.100053
RPL13	1009.2	0.344913	0.145736	2.3667	0.0179476	0.100053
TSC22D1	17.6766	0.667277	0.281949	2.36666	0.0179492	0.100053
MAU2	29.8007	0.526971	0.222726	2.366	0.0179815	0.100175
ZFR	35.2945	0.466503	0.197452	2.36261	0.0181465	0.101036
PTPN9	29.3167	-0.561166	0.237553	-2.36228	0.0181628	0.101056
ZNF655	27.9713	0.52998	0.224367	2.36211	0.0181711	0.101056
RAP1B	76.1856	0.336844	0.14263	2.36167	0.0181931	0.10112
KIAA1211	9.07974	-0.948656	0.401848	-2.36073	0.0182388	0.10129
MEIS2	8.47771	-1.11729	0.473348	-2.3604	0.0182551	0.10129
TMEM97	302.658	-0.439067	0.186007	-2.36049	0.018251	0.10129
C1orf198	45.4398	-0.492086	0.208498	-2.36015	0.0182676	0.101301
ALDOA	289.798	-0.328899	0.1394	-2.35939	0.0183049	0.101308
FAM92A1	9.30609	-0.995116	0.421715	-2.35969	0.0182902	0.101308
FYTTD1	15.3625	0.674314	0.285791	2.35947	0.0183011	0.101308
UBOX5	2.97834	-1.87961	0.79669	-2.35927	0.0183109	0.101308
UTP18	194.012	-0.286417	0.121433	-2.35865	0.0183418	0.101421
NONO	432.043	0.225616	0.0957044	2.35742	0.0184024	0.101698
C5orf51	20.2469	0.66156	0.280783	2.35613	0.0184666	0.101995
CAPN2	43.5009	-0.458545	0.194668	-2.35552	0.0184967	0.102102
ACOT7	432.076	-0.253127	0.107481	-2.35508	0.0185187	0.102165
ARHGAP12	4.69045	-1.3523	0.574365	-2.35442	0.0185515	0.102229
CEP78	15.5501	0.762865	0.323992	2.35458	0.0185436	0.102229
LOC283174	4.66799	-1.39682	0.59341	-2.35389	0.0185783	0.102319
LOC100272217	2.9776	1.49545	0.635377	2.35364	0.0185907	0.102328
TRAK2	13.4296	0.721467	0.306579	2.35328	0.0186084	0.102367
BRD2	57.2473	0.401725	0.170805	2.35195	0.018675	0.102617
CRISPLD1	7.35291	-1.07869	0.458632	-2.35196	0.0186746	0.102617
AKT1S1	73.7955	-0.352653	0.150007	-2.3509	0.0187279	0.102849
HOXC6	5.36175	-1.36396	0.580267	-2.35057	0.0187449	0.102884
BST2	33.1006	-0.524775	0.223284	-2.35026	0.0187603	0.102909
COPE	138.573	0.299629	0.127577	2.34862	0.0188431	0.103305
OGT	78.8874	0.338825	0.144382	2.34673	0.018939	0.103772
ZNF652	11.7383	-0.870283	0.370932	-2.3462	0.0189657	0.103859
FAM216A	27.6193	-0.557022	0.237583	-2.34454	0.0190506	0.104206
PPP3R1	10.9359	0.787327	0.335797	2.34465	0.0190449	0.104206
TUBB6	165.551	-0.266992	0.113911	-2.34386	0.0190851	0.104335
TSTA3	36.6926	-0.482014	0.205741	-2.34282	0.0191387	0.104569
CCNH	6.44837	1.0858	0.463753	2.34134	0.0192148	0.104722
KLHL22	4.08223	-1.6333	0.697598	-2.34131	0.0192161	0.104722
MGRN1	26.2787	-0.54458	0.232601	-2.34126	0.0192187	0.104722
SKP1	211.043	0.232284	0.0992148	2.34122	0.0192209	0.104722
SSH3	7.59033	-1.17234	0.500718	-2.34131	0.019216	0.104722
GGPS1	39.8412	-0.462314	0.197636	-2.33922	0.019324	0.105169
ZFC3H1	6.03317	1.07121	0.457937	2.33921	0.0193248	0.105169
SDF2	22.7386	0.594378	0.25414	2.33878	0.0193469	0.10523
CALU	77.018	0.329767	0.141026	2.33834	0.0193696	0.105294
ZNF490	6.20813	1.00375	0.429385	2.33765	0.0194054	0.105429
B3GNT5	4.62834	-1.55688	0.666322	-2.33654	0.0194634	0.105685
LINGO1	8.43604	-0.95575	0.409564	-2.33358	0.0196178	0.106463
FAM122B	49.4633	-0.404355	0.173298	-2.3333	0.0196324	0.106483
C4orf48	33.3368	-0.500751	0.214725	-2.33206	0.0196978	0.106778
CUEDC1	6.07086	-1.27962	0.548773	-2.33178	0.0197122	0.106795
LOC100129034	3.76896	-1.84595	0.792051	-2.33059	0.0197747	0.107074
CD63	222.993	-0.250088	0.107331	-2.33006	0.019803	0.107107
THOP1	25.4395	-0.550085	0.236075	-2.33013	0.0197993	0.107107
ACSS1	16.3297	-0.735664	0.315878	-2.32895	0.0198617	0.107245
ITPKC	3.87055	-1.63037	0.699965	-2.32922	0.0198474	0.107245
NIPBL	11.4467	0.823092	0.353397	2.32908	0.0198546	0.107245
RPS13	1325.36	0.648568	0.278615	2.32782	0.0199214	0.107507
WDR92	15.4156	0.710996	0.305645	2.32622	0.020007	0.107908
RAP2A	4.48285	1.11775	0.480792	2.32481	0.0200822	0.108253
IL17RB	5.18072	-1.39653	0.600937	-2.32391	0.0201301	0.108364
LEPREL4	13.0823	-0.807116	0.347326	-2.32379	0.0201365	0.108364
PPP1R10	13.1056	-0.746505	0.321186	-2.32421	0.0201143	0.108364
ANKLE1	17.5173	-0.70833	0.305012	-2.3223	0.0202167	0.108579
FAM108C1	14.3982	-0.774606	0.333607	-2.32191	0.0202375	0.108579
GDE1	58.8779	-0.3716	0.160006	-2.32242	0.0202104	0.108579
HIRIP3	13.8551	0.692627	0.298315	2.3218	0.020244	0.108579
PPP1R13L	4.36572	-1.47403	0.634689	-2.32244	0.0202092	0.108579
ZFAND2A	6.42145	1.024	0.440977	2.32212	0.0202263	0.108579
FAM26E	4.61904	-1.35343	0.583515	-2.31944	0.0203712	0.109201
ACD	29.7409	0.555122	0.239357	2.31922	0.0203829	0.109203
SEL1L	12.9852	0.772088	0.332963	2.31884	0.0204038	0.109254
SCARF2	19.2055	-0.675883	0.29154	-2.31832	0.020432	0.109345
DST	15.0439	-0.718346	0.310005	-2.31721	0.0204923	0.109606
LOC730183	6.55264	1.03484	0.446676	2.31676	0.0205168	0.109677
BRD8	47.1523	0.402771	0.173869	2.31652	0.0205302	0.109687
KIF1C	46.7059	-0.428576	0.185089	-2.31551	0.020585	0.10992
ZBTB43	7.6375	0.977345	0.422794	2.31163	0.0207979	0.110995
FBXO10	6.00627	-1.30335	0.564227	-2.30997	0.0208896	0.111361
GPR3	5.86731	-1.26499	0.547577	-2.31015	0.0208797	0.111361
BCL11A	11.7604	-0.85232	0.36912	-2.30906	0.0209403	0.11157
ZNF444	9.80282	-0.870686	0.377348	-2.30738	0.0210335	0.112005
FAM53B	7.8982	-1.0591	0.45931	-2.30585	0.0211192	0.112399
FGD1	12.8789	-0.763668	0.331502	-2.30366	0.0212416	0.112988
KPNA1	36.7404	0.483404	0.209912	2.30289	0.0212848	0.113128
SF1	347.129	0.272078	0.118152	2.30278	0.0212913	0.113128
KCNJ12	2.71164	-2.61471	1.1357	-2.30229	0.0213191	0.113179
SERINC5	10.0521	0.787243	0.341954	2.30219	0.0213244	0.113179
ZNF416	2.22566	1.68603	0.732504	2.30173	0.0213502	0.113253
PDIA4	48.8421	-0.416628	0.181064	-2.301	0.0213915	0.11341
KIAA1549	10.2298	-0.941456	0.409339	-2.29994	0.0214513	0.113665
ARFIP1	75.017	-0.3636	0.158138	-2.29926	0.0214902	0.113684
EEF1G	328.105	-0.258738	0.11253	-2.29927	0.0214894	0.113684
IGF2BP2	36.0911	-0.469617	0.204246	-2.29927	0.0214896	0.113684
USP16	35.8221	0.473495	0.205972	2.29883	0.0215146	0.113739
WT1-AS	4.37054	-1.37912	0.599968	-2.29866	0.0215243	0.113739
LAMA4	3.52749	1.38869	0.604254	2.29818	0.0215514	0.11382
PTPN12	31.3792	-0.513025	0.223317	-2.2973	0.0216018	0.114024
EPT1	13.4502	0.695713	0.303034	2.29583	0.0216858	0.114405
ALAS1	46.9024	0.41147	0.179306	2.2948	0.0217448	0.114528
ELAVL1	140.673	-0.264006	0.115042	-2.29487	0.0217403	0.114528
FAM220A	17.1785	-0.668633	0.29135	-2.29495	0.021736	0.114528
ALG12	61.266	-0.353898	0.154345	-2.2929	0.0218538	0.114857
ILKAP	57.768	0.40488	0.176553	2.29325	0.0218338	0.114857
NOL11	29.5065	0.51176	0.223148	2.29337	0.0218269	0.114857
TUBB3	226.282	-0.25246	0.110106	-2.29288	0.0218549	0.114857
RMDN1	30.449	0.511205	0.223056	2.29182	0.0219158	0.115115
GZF1	8.17883	-1.00445	0.438381	-2.29126	0.0219482	0.115222
NXPE3	26.6554	-0.559288	0.244173	-2.29054	0.02199	0.115379
TUG1	33.1919	0.469806	0.205176	2.28977	0.0220345	0.115549
HSH2D	5.10139	-1.30981	0.572613	-2.28743	0.0221707	0.116201
CAMSAP2	15.1192	-0.727475	0.318147	-2.2866	0.0222192	0.116391
MAB21L3	11.3332	0.815816	0.356902	2.28583	0.0222642	0.116564
AGPS	40.5895	0.414304	0.181269	2.28558	0.0222789	0.116577
SEC23A	18.3115	0.634716	0.277858	2.28432	0.0223529	0.116838
ZNF428	33.2038	-0.478182	0.209331	-2.28434	0.0223518	0.116838
HMGCS1	48.1295	-0.425951	0.186503	-2.28388	0.0223786	0.116843
MRPL17	53.2781	0.398192	0.174395	2.28327	0.0224144	0.116843
MRPS23	227.111	0.263562	0.115425	2.28341	0.022406	0.116843
NRXN2	5.21295	-1.28509	0.562747	-2.28361	0.0223945	0.116843
SYAP1	71.8422	0.314365	0.137637	2.28402	0.0223702	0.116843
CHMP4B	51.2268	-0.407972	0.178743	-2.28246	0.0224625	0.117031
LONRF2	6.73765	-1.18471	0.519385	-2.28099	0.0225493	0.117356
TRIM7	4.78658	-1.23255	0.540355	-2.28099	0.0225489	0.117356
SOX4	84.0708	-0.331629	0.14541	-2.28065	0.0225694	0.117398
C18orf21	9.71895	0.826976	0.362696	2.28008	0.022603	0.117454
YRDC	63.5691	0.355171	0.155773	2.28005	0.0226046	0.117454
SFXN3	6.66736	-1.21944	0.535036	-2.27918	0.0226564	0.11766
COX6B1	233.379	-0.231928	0.101807	-2.2781	0.0227204	0.117929
HERC5	3.99804	1.47833	0.649073	2.2776	0.0227502	0.117956
RPRD1A	65.1354	-0.534781	0.234779	-2.2778	0.0227383	0.117956
RAPH1	5.54888	1.12993	0.496319	2.27662	0.0228088	0.118133
RPAP2	11.0763	0.765191	0.336088	2.27676	0.0228008	0.118133
DHX9	134.134	0.261756	0.115128	2.2736	0.0229903	0.118895
SNCAIP	2.87049	-1.76142	0.774745	-2.27355	0.0229928	0.118895
TYRO3	12.2786	-0.786654	0.345958	-2.27384	0.0229756	0.118895
FANCA	20.8826	0.57036	0.251009	2.27227	0.0230702	0.119231
EIF4H	472.647	0.24198	0.106525	2.27158	0.0231118	0.119254
SRC	18.3913	-0.687239	0.302512	-2.27177	0.0231003	0.119254
SRI	75.9912	-0.336424	0.148092	-2.27173	0.0231031	0.119254
AP5B1	13.6687	-0.754976	0.332779	-2.2687	0.0232867	0.119971
KRT18	13.9965	-0.765462	0.337348	-2.26906	0.0232649	0.119971
SYTL4	5.70297	-1.10474	0.486953	-2.26868	0.0232881	0.119971
ZNF3	21.576	0.537848	0.23711	2.26835	0.023308	0.12001
FBXL17	15.9963	-0.739322	0.326103	-2.26714	0.0233814	0.12026
PPP1R35	64.2038	-0.353459	0.155905	-2.26715	0.0233813	0.12026
HAP1	6.96231	1.00336	0.442701	2.26645	0.0234236	0.120412
MARCH9	13.2331	-0.759499	0.335197	-2.26583	0.0234619	0.120536
DIP2B	23.7723	0.519199	0.229162	2.26564	0.0234736	0.120536
SLC35A1	16.2113	-0.709852	0.313338	-2.26545	0.0234851	0.120536
MBD1	25.9075	0.522264	0.230587	2.26494	0.0235166	0.120574
NDE1	10.4484	-0.909245	0.401447	-2.26492	0.0235176	0.120574
HOXA13	12.6238	-0.760982	0.336069	-2.26436	0.0235518	0.120622
LANCL1	37.2069	0.492227	0.217373	2.26443	0.0235476	0.120622
SLC25A24	3.65654	1.3867	0.612513	2.26396	0.0235768	0.120686
KPNA2	44.3272	0.414606	0.18319	2.26325	0.0236202	0.120815
SDC1	10.6107	-0.915738	0.404632	-2.26314	0.0236272	0.120815
LDLR	17.2552	-0.67413	0.297952	-2.26255	0.0236635	0.120937
TAF11	27.3159	0.503312	0.222525	2.26182	0.0237084	0.121102
RBM18	20.9987	0.587777	0.259917	2.26141	0.0237341	0.121169
PEX14	12.3517	-0.826868	0.365993	-2.25925	0.023868	0.121789
DHX8	11.0906	0.716434	0.317171	2.25883	0.0238942	0.121858
EFNB2	3.25393	1.646	0.728789	2.25853	0.0239123	0.121886
ARMC6	82.0889	-0.32694	0.144825	-2.25748	0.0239779	0.122156
FBXO41	7.32812	-1.0665	0.47257	-2.25681	0.0240197	0.12224
ZNF18	3.42493	1.52791	0.677012	2.25685	0.0240174	0.12224
DNAJA1	76.3088	0.319887	0.141774	2.25632	0.0240509	0.122334
LARP4B	28.6748	-0.531872	0.235841	-2.25521	0.0241199	0.122567
TMEM115	27.7112	-0.503957	0.223467	-2.25518	0.0241222	0.122567
C10orf88	11.3816	0.765108	0.339331	2.25475	0.0241488	0.122573
NDUFV1	95.4317	-0.322608	0.143068	-2.25492	0.0241384	0.122573
ABHD12	61.6578	-0.371219	0.164659	-2.25447	0.0241668	0.1226
TRIM38	5.49776	1.11428	0.494538	2.25317	0.0242485	0.12295
C10orf137	5.27801	1.13794	0.505152	2.25267	0.0242802	0.122981
CDC14B	11.834	-0.788944	0.350198	-2.25285	0.0242688	0.122981
ARFGEF2	17.1989	0.65618	0.291433	2.25156	0.0243499	0.12327
CNPY3	37.1473	-0.455777	0.202464	-2.25115	0.024376	0.123337
COMMD2	23.198	0.579449	0.257447	2.25075	0.0244013	0.1234
APOL6	2.95092	1.39317	0.619206	2.24993	0.0244534	0.123599
ZNF787	41.1379	-0.44397	0.1974	-2.24909	0.0245067	0.123803
DNTTIP2	30.586	0.472055	0.209946	2.24846	0.0245469	0.123942
DBF4B	16.0558	0.648595	0.288502	2.24814	0.024567	0.123978
ATP10A	4.90419	-1.45778	0.648664	-2.24736	0.0246173	0.124054
INTS6	8.25394	0.908263	0.404129	2.24746	0.0246109	0.124054
JAZF1	4.69105	-1.32407	0.589236	-2.2471	0.0246334	0.124054
PCK2	7.25911	-1.08269	0.481799	-2.24718	0.0246284	0.124054
LRRC8E	3.13628	-1.81629	0.808453	-2.24662	0.0246642	0.124145
RPL37	1186.52	0.540996	0.241043	2.2444	0.0248067	0.124797
EHD1	12.2593	-0.783046	0.348958	-2.24396	0.0248351	0.124874
RPS21	652.138	0.259463	0.11566	2.24332	0.0248764	0.125017
ELOVL7	39.382	0.445516	0.198625	2.243	0.0248965	0.125053
CUX1	42.0289	-0.464481	0.207239	-2.24129	0.0250075	0.125482
SOS1	11.1814	-0.847292	0.378039	-2.24128	0.0250079	0.125482
ADK	29.1552	0.493444	0.22031	2.23978	0.0251054	0.125786
KIAA0101	359.502	0.27399	0.122342	2.23953	0.0251215	0.125786
ST3GAL2	23.4175	-0.554755	0.247731	-2.23934	0.0251337	0.125786
VPS35	83.918	0.321656	0.143616	2.2397	0.0251107	0.125786
WBP1L	15.1748	-0.733265	0.327386	-2.23975	0.025107	0.125786
FOXN2	9.52805	0.848966	0.37926	2.23848	0.0251895	0.126
CIC	13.0524	-0.761243	0.340126	-2.23812	0.025213	0.126052
PUS3	32.1247	0.502456	0.224598	2.23713	0.0252775	0.126309
SLC12A7	14.7106	-0.739523	0.33075	-2.2359	0.0253584	0.126648
FUS	279.476	0.204998	0.0917147	2.23517	0.0254063	0.126821
PSMA5	196.07	0.291145	0.130269	2.23495	0.0254204	0.126826
TPD52	72.5948	0.32605	0.145903	2.23471	0.0254365	0.126841
PPP4R4	4.41234	1.13655	0.508759	2.23397	0.0254852	0.127018
ATP8A1	16.2913	-0.658911	0.295023	-2.23342	0.0255211	0.127107
PRRC2B	76.1878	-0.312102	0.139756	-2.23319	0.0255363	0.127107
WIZ	42.8236	0.421019	0.188536	2.2331	0.0255425	0.127107
GALK2	5.41889	-1.2447	0.557873	-2.23116	0.0256707	0.127679
LOC283070	6.41755	-1.30422	0.584641	-2.2308	0.0256941	0.127689
SPIN4	13.2522	-0.694339	0.311261	-2.23073	0.0256992	0.127689
ARRDC1	7.46351	-0.932736	0.418287	-2.22989	0.0257545	0.127843
JTB	121.89	-0.256497	0.115028	-2.22986	0.0257567	0.127843
MID1IP1	78.435	-0.350392	0.157181	-2.22923	0.0257986	0.127985
CTDSPL	21.4132	-0.602194	0.270219	-2.22854	0.0258443	0.128025
KNSTRN	22.7283	-0.557083	0.249994	-2.22839	0.0258548	0.128025
RIC8A	51.3705	-0.375236	0.168365	-2.22871	0.025833	0.128025
ZNF268	5.14208	1.10862	0.497517	2.22831	0.0258597	0.128025
PDPR	8.68837	0.892488	0.40072	2.22721	0.0259331	0.128257
PMP22	61.7562	-0.372647	0.167307	-2.22732	0.0259256	0.128257
RPL10	1791.89	0.734657	0.33004	2.22596	0.0260168	0.128539
RPL37A	859.693	0.307345	0.138067	2.22605	0.0260108	0.128539
DCUN1D5	42.2009	-0.413967	0.185997	-2.22567	0.0260365	0.12857
FAM86A	6.17177	-1.19128	0.535294	-2.22546	0.0260501	0.128571
ADD1	131.449	0.272056	0.122429	2.22215	0.0262732	0.128978
AUH	4.14984	-1.35777	0.610576	-2.22375	0.0261654	0.128978
CDADC1	12.783	0.695972	0.313119	2.22271	0.0262356	0.128978
DNAJC19	31.4756	0.484561	0.217977	2.223	0.0262161	0.128978
KIAA1609	6.42664	-1.12367	0.505689	-2.22206	0.0262796	0.128978
NEUROG2	2.85161	1.39691	0.628566	2.22237	0.0262582	0.128978
PLCD3	7.55964	-0.975831	0.438983	-2.22294	0.0262201	0.128978
RAB27A	16.9774	-0.697697	0.313925	-2.2225	0.0262498	0.128978
RBM41	10.2774	-0.931128	0.418901	-2.22279	0.02623	0.128978
RBM8A	123.742	0.261704	0.117688	2.22371	0.0261677	0.128978
RPS28	1047.07	0.409104	0.184036	2.22295	0.026219	0.128978
DHX38	22.4474	0.566567	0.255033	2.22154	0.0263142	0.129017
DLX3	2.70299	-1.67242	0.752779	-2.22166	0.0263064	0.129017
KRBOX4	21.2869	0.569408	0.256371	2.22103	0.0263487	0.129121
SHFM1	148.459	0.263978	0.118871	2.22072	0.0263702	0.12916
RNF115	35.885	0.420169	0.18925	2.22018	0.0264063	0.129272
MT-ND6	126.79	-0.282705	0.12738	-2.21938	0.026461	0.129474
ZNF169	2.87131	-1.5813	0.712689	-2.21878	0.0265016	0.129606
PRPF38A	30.3947	0.473998	0.213694	2.21812	0.0265467	0.129762
ATP11B	4.61773	1.17998	0.532435	2.21619	0.0266784	0.130162
SLC4A7	12.5884	0.73211	0.330324	2.21634	0.0266684	0.130162
USP18	9.21543	-0.955633	0.431211	-2.21616	0.0266806	0.130162
USP8	8.06997	0.881245	0.39765	2.21613	0.0266825	0.130162
MAN1A2	3.85547	1.52195	0.687161	2.21484	0.0267708	0.130526
CDC42EP2	8.06285	-0.95009	0.429193	-2.21367	0.0268517	0.130855
CRIM1	8.90898	0.912847	0.412493	2.213	0.0268978	0.130881
FKBP4	357.717	-0.218911	0.0989141	-2.21314	0.0268881	0.130881
IRAK4	3.46071	1.51142	0.682922	2.21317	0.0268862	0.130881
NFE2L2	3.43327	-1.55642	0.703493	-2.21242	0.0269376	0.131008
KREMEN2	3.72194	-1.48428	0.67122	-2.21132	0.0270135	0.131311
CD59	84.7316	0.295	0.133419	2.21108	0.0270304	0.131327
CDC42	237.232	0.227859	0.103066	2.21081	0.0270491	0.131352
RPS6KA6	19.0037	-0.633868	0.286766	-2.2104	0.0270772	0.131356
SGK223	3.88802	-1.49373	0.675759	-2.21045	0.027074	0.131356
RCOR1	25.0967	0.479408	0.216931	2.20995	0.0271084	0.131442
SLC25A22	14.2223	-0.704278	0.318773	-2.20934	0.0271509	0.131581
ZFAT	9.32578	0.923745	0.418387	2.20787	0.0272532	0.132011
ORC6	37.648	0.474518	0.215053	2.20652	0.027348	0.132393
TRAM2	11.9334	-0.775673	0.351564	-2.20635	0.0273595	0.132393
CYP2S1	6.89952	0.878927	0.398418	2.20604	0.0273811	0.132411
PCDH18	21.1633	-0.565795	0.256491	-2.2059	0.0273907	0.132411
SFXN2	7.57663	0.927994	0.421093	2.20378	0.0275401	0.133067
SEPT9	111.975	-0.278386	0.126368	-2.20298	0.0275964	0.133219
[truncated: 7,651 more rows]

## Sheet: DE iDux4_8.5h filtered
Table S1: Differentially expressed genes after 8.5h of doxycycline induction, filtered.
* Adjusted P-value ≤ 0.01, absolute Log2FC ≥ 1
Gene.Symbol	baseMean	log2FC	lfcSE	stat	pvalue	padj
ZSCAN4	285.615	5.33373	0.172903	30.8482	5.92977e-209	5.72164e-205
CCNA1	208.501	4.55323	0.162161	28.0785	1.79304e-173	8.65051e-170
LINC00633	137.905	4.56019	0.174673	26.107	3.03561e-150	9.76355e-147
ZNF217	358.207	3.29674	0.126473	26.0668	8.6742e-150	2.09243e-146
KHDC1L	131.918	5.34463	0.205721	25.9799	8.3455e-149	1.61052e-145
PNP	260.823	2.746	0.115664	23.7412	1.35482e-124	2.17878e-121
PRAMEF1	120.481	5.59035	0.24345	22.963	1.09235e-116	1.50573e-113
ZNF296	105.832	4.06837	0.18271	22.2668	7.75044e-110	9.34799e-107
SIAH1	89.7477	4.29239	0.198256	21.6508	5.97821e-104	6.40931e-101
SRSF8	133.28	2.82757	0.136195	20.7612	9.7023e-96	9.36175e-93
TPRX1	61.4293	4.66713	0.240638	19.3948	8.53187e-84	7.484e-81
TFIP11	83.3291	4.00014	0.20775	19.2546	1.29077e-82	1.03789e-79
PLXNB3	61.8046	5.13237	0.270271	18.9897	2.07553e-80	1.54053e-77
LEUTX	415.518	5.66415	0.299091	18.9379	5.55671e-80	3.82976e-77
TRIM51	68.7233	4.51451	0.240205	18.7944	8.39441e-79	5.39984e-76
RFPL4B	87.8934	6.03546	0.325345	18.551	8.01197e-77	4.83172e-74
SLC34A2	57.5683	4.24947	0.234046	18.1566	1.13896e-73	6.46459e-71
PRAMEF12	63.8248	5.20928	0.29017	17.9525	4.58496e-72	2.45779e-69
NXF1	107.658	2.17768	0.12364	17.613	1.95821e-69	9.94461e-67
RBBP6	221.337	2.10536	0.121434	17.3375	2.45109e-67	1.18253e-64
RFPL2	60.6361	5.79217	0.343584	16.8581	9.14945e-64	4.20396e-61
ZNF622	66.3078	3.0888	0.183531	16.8298	1.47588e-63	6.47308e-61
PTP4A1	160.483	1.86825	0.112866	16.5528	1.5271e-61	6.40653e-59
HNRNPF	350.206	1.96992	0.119731	16.4529	7.9917e-61	3.213e-58
TMEM254-AS1	44.4602	4.83404	0.294314	16.4248	1.27171e-60	4.90829e-58
RFPL4A	51.7511	5.44339	0.350282	15.54	1.85988e-54	6.9023e-52
ZNHIT6	60.0675	2.68671	0.173996	15.4412	8.64397e-54	3.0891e-51
GTF2F1	58.7213	2.84539	0.184511	15.4213	1.17792e-53	4.05918e-51
RFPL1	47.0264	5.85454	0.394232	14.8505	6.90494e-50	2.29744e-47
MRPL49	94.3683	2.03867	0.142553	14.3011	2.15242e-46	6.92289e-44
DPPA3	32.4103	5.32988	0.388911	13.7046	9.52535e-43	2.96484e-40
RYBP	47.5319	2.43138	0.183091	13.2796	3.04109e-40	9.16983e-38
DUXA	29.8035	5.12427	0.392572	13.0531	6.10339e-39	1.78459e-36
PTPRJ	33.5739	4.26828	0.327059	13.0505	6.3126e-39	1.79148e-36
TRIM48	29.0562	4.91511	0.379308	12.9581	2.11436e-38	5.82899e-36
EXOSC10	86.0839	1.82306	0.140796	12.9482	2.40514e-38	6.44644e-36
TFAP2C	52.2321	2.15187	0.167802	12.8239	1.20492e-37	3.14224e-35
C1orf63	31.1821	3.51978	0.278557	12.6358	1.34069e-36	3.4043e-34
ANXA5	256.824	1.09181	0.0893955	12.2133	2.64112e-34	6.5344e-32
ALYREF	220.085	1.27429	0.105156	12.1181	8.4667e-34	2.04238e-31
LOC441081	33.5843	6.37166	0.528317	12.0603	1.71139e-33	4.02761e-31
ZNF574	73.361	1.83091	0.152179	12.0313	2.4329e-33	5.58931e-31
INO80C	80.4105	1.65139	0.138033	11.9638	5.49924e-33	1.234e-30
LINC00493	63.1097	1.95801	0.167618	11.6814	1.58649e-31	3.47911e-29
MGC21881	36.1679	2.50003	0.218805	11.4258	3.10623e-30	6.66044e-28
DIO2	26.3473	5.53946	0.49177	11.2643	1.96857e-29	4.12928e-27
ID1	100.439	-1.78577	0.165545	-10.7872	3.95473e-27	8.11898e-25
TRIM43B	23.7546	5.45457	0.507609	10.7456	6.21456e-27	1.24926e-24
ALPPL2	19.1399	3.2958	0.307566	10.7158	8.58556e-27	1.69066e-24
AVPI1	32.1443	2.29879	0.217646	10.562	4.46874e-26	8.62377e-24
KHDC1	18.9489	5.34657	0.515274	10.3762	3.18234e-25	6.02086e-23
RNF11	45.9163	1.84748	0.178972	10.3227	5.56156e-25	1.03199e-22
SPTY2D1	20.6827	3.10459	0.302923	10.2488	1.1984e-24	2.18177e-22
HOXB2	28.1802	2.59935	0.254055	10.2314	1.43409e-24	2.5625e-22
SNUPN	140.64	2.46831	0.242643	10.1726	2.6275e-24	4.60959e-22
LOC100216545	25.9298	2.51936	0.248857	10.1238	4.33472e-24	7.46888e-22
RGS2	23.9741	2.66085	0.262941	10.1196	4.52368e-24	7.65771e-22
CCNJ	28.1294	2.35482	0.236572	9.95392	2.42447e-23	4.03339e-21
NDEL1	34.4183	2.07501	0.210775	9.84468	7.22662e-23	1.18186e-20
TCEB3	44.1189	1.82906	0.186371	9.81407	9.79349e-23	1.57496e-20
PNN	80.3791	1.33407	0.13698	9.73916	2.05235e-22	3.24642e-20
MFSD11	20.8226	2.9993	0.311207	9.63764	5.54492e-22	8.62951e-20
ADPGK	32.75	2.10124	0.219691	9.56456	1.12675e-21	1.72572e-19
RFK	42.7508	1.84657	0.194358	9.50085	2.08181e-21	3.13865e-19
C21orf91	17.5002	3.54401	0.373957	9.47706	2.61555e-21	3.88269e-19
KDM5B	27.9146	2.21626	0.235338	9.41733	4.62712e-21	6.76471e-19
MMRN2	13.1575	4.38153	0.468562	9.35101	8.68124e-21	1.25023e-18
ODC1	132.719	1.03722	0.112111	9.25169	2.20976e-20	3.13558e-18
ID3	42.145	-2.13273	0.231835	-9.19935	3.60116e-20	5.03589e-18
DDX10	73.5045	1.27917	0.139432	9.17415	4.55166e-20	6.27414e-18
ARL4D	37.7597	1.85143	0.203845	9.08254	1.06067e-19	1.44147e-17
DYX1C1	33.4493	1.8507	0.205779	8.99367	2.391e-19	3.20428e-17
TGFB2	13.6223	3.80988	0.425317	8.95774	3.31398e-19	4.38036e-17
C8orf33	76.1861	1.35322	0.152836	8.85407	8.43811e-19	1.08559e-16
CDC42EP1	122.653	-1.18096	0.13359	-8.84018	9.5566e-19	1.21331e-16
ELOF1	115.882	1.01166	0.115137	8.78659	1.54167e-18	1.93189e-16
LOC284551	12.0455	4.12034	0.46971	8.7721	1.75361e-18	2.1693e-16
SLC2A3	11.4945	3.76393	0.43222	8.70839	3.08233e-18	3.76474e-16
TRAPPC6B	29.925	1.87722	0.216421	8.67392	4.17483e-18	5.03537e-16
CXCR4	15.5106	5.83106	0.676201	8.62326	6.50737e-18	7.75181e-16
SUPT6H	50.1407	1.45598	0.169559	8.58683	8.94046e-18	1.05203e-15
TTC23	22.5948	2.39249	0.280084	8.54207	1.3184e-17	1.53268e-15
ST6GAL1	70.9287	-1.36383	0.161467	-8.44651	3.00128e-17	3.44754e-15
LOC100188947	21.7763	2.25731	0.267427	8.44084	3.15074e-17	3.57664e-15
ZRANB2	93.1751	1.12745	0.135405	8.32647	8.3292e-17	9.34517e-15
C1D	39.3165	1.62632	0.195759	8.30778	9.75121e-17	1.08149e-14
PPP1R18	77.0159	-1.38185	0.167235	-8.26292	1.42156e-16	1.55871e-14
SNAI1	12.6457	5.53531	0.680953	8.12877	4.33672e-16	4.59835e-14
RBM25	98.5936	1.13253	0.140891	8.03829	9.11029e-16	9.45217e-14
CWC15	79.2947	1.20827	0.151646	7.9677	1.61649e-15	1.65931e-13
RHOBTB1	14.6238	2.60585	0.328912	7.92265	2.3251e-15	2.36157e-13
YPEL5	25.8123	1.8601	0.235433	7.90074	2.77246e-15	2.78662e-13
CLK1	19.4022	2.30416	0.295667	7.7931	6.53838e-15	6.43764e-13
PSMD9	98.7502	1.0489	0.134919	7.77428	7.58792e-15	7.39554e-13
DBR1	14.9864	2.54897	0.33398	7.6321	2.3096e-14	2.22853e-12
ZSCAN5A	15.2783	2.52912	0.332608	7.6039	2.87346e-14	2.71824e-12
ACAP2	18.4411	2.0572	0.270671	7.60039	2.95248e-14	2.76587e-12
YTHDC1	49.9003	1.35394	0.179544	7.54097	4.66499e-14	4.32812e-12
ALG13	36.7565	1.44435	0.193299	7.47209	7.89307e-14	7.25335e-12
ATF3	13.6882	2.77443	0.371492	7.46833	8.12184e-14	7.39317e-12
PNRC1	13.5475	2.48572	0.334492	7.43133	1.07513e-13	9.69524e-12
SHC1	54.312	1.1978	0.161495	7.41699	1.19809e-13	1.0704e-11
MEX3A	74.8628	-1.25218	0.171551	-7.29917	2.89551e-13	2.53989e-11
PANX2	19.3162	2.08971	0.287707	7.26333	3.77684e-13	3.28313e-11
ALDH9A1	46.0485	1.26688	0.175664	7.21195	5.51569e-13	4.75187e-11
KIAA1551	14.82	2.30773	0.32033	7.20424	5.83697e-13	4.98415e-11
SERTAD1	17.1718	2.03543	0.287198	7.08721	1.36846e-12	1.15827e-10
GLUL	57.826	1.11357	0.157171	7.08508	1.38968e-12	1.16601e-10
SIRT1	26.6153	1.6025	0.228224	7.02162	2.19312e-12	1.82426e-10
SAMD8	8.40931	4.23143	0.60322	7.01474	2.30383e-12	1.89997e-10
DYNC2H1	18.8398	2.03294	0.290636	6.99478	2.65668e-12	2.1724e-10
DUSP18	10.4793	3.6094	0.520226	6.93815	3.97274e-12	3.22126e-10
BIRC2	22.5538	1.71526	0.248184	6.91124	4.80431e-12	3.86307e-10
MELK	43.8525	1.31556	0.190945	6.88976	5.58881e-12	4.45673e-10
EFNB1	39.531	-1.47589	0.215515	-6.8482	7.47835e-12	5.86655e-10
RIT2	8.90729	7.16805	1.04974	6.82843	8.58464e-12	6.62665e-10
MPHOSPH8	50.273	1.18643	0.178069	6.66279	2.68686e-11	2.04138e-09
C20orf203	6.7365	4.32078	0.654163	6.60505	3.97378e-11	2.99554e-09
ZCCHC10	18.529	1.91514	0.291627	6.56708	5.13129e-11	3.8086e-09
SHISA3	73.5206	-1.00057	0.152974	-6.54082	6.11836e-11	4.50657e-09
PRRG4	8.04193	3.7737	0.578782	6.52007	7.02761e-11	5.09845e-09
SAPCD2	70.2281	-1.15297	0.177279	-6.50372	7.83602e-11	5.64252e-09
HHLA2	36.668	1.25323	0.192928	6.49587	8.25561e-11	5.85724e-09
ZBTB24	17.4444	1.80911	0.278468	6.49665	8.21309e-11	5.85724e-09
FAM58A	46.7034	1.13333	0.17451	6.49436	8.33872e-11	5.87301e-09
PRAMEF11	7.9966	5.00605	0.771408	6.4895	8.6123e-11	6.02174e-09
LOC100507557	4.2013	6.939	1.07929	6.42923	1.28254e-10	8.90305e-09
PRSS23	8.82585	2.90989	0.452682	6.42812	1.29195e-10	8.90431e-09
MAD2L1BP	17.9808	1.69255	0.263644	6.41983	1.36428e-10	9.33612e-09
MCM9	9.33265	2.70986	0.423285	6.40198	1.5337e-10	1.03487e-08
PRELP	14.0944	2.10454	0.330478	6.36818	1.91285e-10	1.28174e-08
TRIM23	9.52158	2.51342	0.396215	6.34359	2.24475e-10	1.49376e-08
IER5	19.3047	1.76788	0.279476	6.32572	2.52047e-10	1.66576e-08
PIM1	14.2325	1.87212	0.296605	6.31183	2.75759e-10	1.81007e-08
GLIS2	31.3882	-1.58951	0.252868	-6.28591	3.25937e-10	2.10305e-08
NAT8L	48.6145	-1.29806	0.206519	-6.28544	3.26934e-10	2.10305e-08
NKIRAS1	34.4926	1.32998	0.212963	6.24514	4.23422e-10	2.70569e-08
NRDE2	8.25596	3.16582	0.508944	6.22037	4.95986e-10	3.10764e-08
HDAC9	39.666	-1.33962	0.215695	-6.21072	5.27421e-10	3.28328e-08
TIPARP	15.0129	1.88158	0.307247	6.12401	9.12486e-10	5.53747e-08
NUDT10	16.6023	1.76251	0.288445	6.11039	9.93905e-10	5.99387e-08
SOX12	30.9023	-1.47639	0.241779	-6.10636	1.01929e-09	6.1088e-08
ZNF705A	6.02764	6.47113	1.06428	6.08031	1.19953e-09	7.14461e-08
TC2N	9.35109	2.23918	0.369031	6.06773	1.29728e-09	7.67944e-08
ZC3H4	47.944	-1.16364	0.191964	-6.06176	1.34637e-09	7.92145e-08
C2orf69	46.2071	1.14418	0.188954	6.05536	1.40108e-09	8.19332e-08
PHF23	29.9209	-1.51325	0.25073	-6.03538	1.58585e-09	9.10823e-08
ART3	5.62781	4.70935	0.783905	6.00756	1.88336e-09	1.0753e-07
KLHL15	9.45018	2.41141	0.405655	5.94448	2.77337e-09	1.55583e-07
MBD3L2	3.72096	6.45828	1.08912	5.92984	3.03235e-09	1.69128e-07
PRAMEF5	5.04827	3.99394	0.675795	5.90999	3.4212e-09	1.86504e-07
ACSL3	23.3377	1.418	0.24048	5.89656	3.71156e-09	2.01196e-07
LOC152217	426.719	1.19467	0.20273	5.89291	3.79461e-09	2.04548e-07
SOGA1	25.0374	-1.72364	0.294039	-5.86194	4.57502e-09	2.41226e-07
ELL2	17.6444	1.62173	0.276981	5.855	4.77018e-09	2.50149e-07
AHCYL2	7.68771	2.48789	0.429902	5.7871	7.16114e-09	3.71494e-07
HES7	21.1901	-1.73851	0.301806	-5.76035	8.394e-09	4.33122e-07
SGCG	3.10631	6.35208	1.10432	5.75201	8.81892e-09	4.52626e-07
PELI2	8.25572	2.33741	0.406519	5.74982	8.93371e-09	4.56092e-07
NRBF2	11.9662	2.0637	0.359719	5.73698	9.63809e-09	4.89463e-07
PRDM7	7.39341	3.00054	0.52328	5.73409	9.80348e-09	4.95255e-07
EPB41L2	40.948	1.08755	0.190042	5.72267	1.04862e-08	5.25495e-07
ISOC1	15.2619	1.69608	0.2964	5.72227	1.0511e-08	5.25495e-07
PLEKHG3	30.0042	-1.51563	0.265837	-5.70136	1.18857e-08	5.88129e-07
OXR1	16.6515	1.74105	0.306124	5.68739	1.28995e-08	6.35039e-07
ZNF10	11.1525	2.01974	0.356693	5.6624	1.49272e-08	7.31132e-07
MTAP	24.7204	1.32003	0.234316	5.63353	1.76556e-08	8.56076e-07
GOLGB1	18.9934	1.53822	0.273134	5.63174	1.78405e-08	8.60714e-07
LINC00652	5.43423	3.37662	0.604162	5.58893	2.28468e-08	1.08596e-06
KIN	23.6631	1.32762	0.237974	5.57884	2.42127e-08	1.14524e-06
SIX5	28.7431	-1.42727	0.256267	-5.56948	2.55506e-08	1.20262e-06
PAPOLG	27.899	1.30169	0.234042	5.56177	2.67057e-08	1.25089e-06
FAM155B	22.8297	-1.74092	0.314193	-5.54093	3.00875e-08	1.40249e-06
RNF213	23.6514	1.36855	0.250253	5.46868	4.53403e-08	2.06362e-06
TESK2	5.55372	3.43908	0.629314	5.46481	4.63405e-08	2.09925e-06
OSR2	7.11503	3.01948	0.553202	5.4582	4.80993e-08	2.16874e-06
KITLG	9.18339	2.21014	0.405699	5.44774	5.10149e-08	2.2895e-06
STIL	15.1962	1.67414	0.308472	5.42719	5.72468e-08	2.53383e-06
KDM5A	20.1412	1.37785	0.254656	5.41064	6.27988e-08	2.76687e-06
PPP1R9B	23.552	-1.61351	0.29879	-5.40016	6.65826e-08	2.92025e-06
SNIP1	16.2309	1.55826	0.28863	5.39882	6.70812e-08	2.92881e-06
KIAA0040	7.18929	2.29935	0.42929	5.35616	8.50081e-08	3.67822e-06
RARG	20.399	-1.59866	0.298522	-5.35525	8.54378e-08	3.68031e-06
JUN	6.88326	2.53469	0.474031	5.34709	8.93772e-08	3.81593e-06
CASP6	14.8757	1.68532	0.316425	5.32613	1.00325e-07	4.24578e-06
ZSCAN5B	3.42162	5.79957	1.09023	5.3196	1.03995e-07	4.38185e-06
FAM57A	48.2367	-1.03722	0.195595	-5.30288	1.13991e-07	4.76147e-06
NR2F2	22.6094	-1.51436	0.28587	-5.29736	1.1749e-07	4.86686e-06
NR2F6	41.0214	-1.10646	0.208872	-5.29731	1.17523e-07	4.86686e-06
SRPK3	3.80232	4.26806	0.806812	5.29004	1.22292e-07	5.04273e-06
SGK1	5.78274	2.96047	0.559815	5.28831	1.23452e-07	5.06887e-06
DAB2	7.58816	2.16981	0.411214	5.27659	1.31608e-07	5.38088e-06
LOC256021	4.84036	5.57694	1.05826	5.2699	1.36496e-07	5.55718e-06
N4BP2L2	19.0539	1.41825	0.269254	5.26732	1.38432e-07	5.6123e-06
ITPRIPL2	29.134	-1.31862	0.250427	-5.26548	1.39823e-07	5.64498e-06
MED15	24.182	1.34061	0.254669	5.26411	1.40869e-07	5.66352e-06
BCAS2	36.3607	1.02137	0.194431	5.25311	1.49554e-07	5.98774e-06
NFYA	8.17332	2.33375	0.444533	5.24989	1.52189e-07	6.06807e-06
RAB11FIP1	37.803	1.05978	0.203074	5.21867	1.80209e-07	7.0973e-06
TRIM35	25.4969	1.27537	0.244546	5.21525	1.8357e-07	7.20027e-06
GABPB1-AS1	19.0895	1.3993	0.268499	5.21155	1.87268e-07	7.31558e-06
ATXN1L	10.2932	2.02376	0.38839	5.21062	1.88206e-07	7.3226e-06
RILPL1	24.2896	-1.38243	0.266171	-5.19377	2.06073e-07	7.9536e-06
GNG11	10.1256	2.19315	0.424253	5.16944	2.34799e-07	8.99038e-06
LOC400027	28.5017	1.09868	0.214136	5.13076	2.88568e-07	1.09622e-05
ARL4C	44.754	-1.01363	0.197976	-5.11996	3.05603e-07	1.15186e-05
ASH1L-AS1	8.75766	2.05721	0.403944	5.0928	3.52813e-07	1.31949e-05
TOPORS	17.011	1.42413	0.281189	5.06467	4.09115e-07	1.51829e-05
SLC35E4	8.94029	2.15683	0.426231	5.06024	4.18737e-07	1.54214e-05
ITGB8	4.94103	3.29383	0.651982	5.05203	4.37132e-07	1.60376e-05
SNX33	30.3537	-1.22682	0.242908	-5.05055	4.40537e-07	1.61013e-05
ATG14	18.3815	1.37561	0.27294	5.03997	4.65594e-07	1.69529e-05
LGALS3	4.92916	3.44655	0.685255	5.0296	4.91515e-07	1.78294e-05
KDM4E	2.60957	5.65717	1.12742	5.01781	5.2263e-07	1.88166e-05
MIDN	26.2585	-1.26396	0.25249	-5.00598	5.55782e-07	1.99358e-05
IRX5	18.3464	1.31681	0.263604	4.99539	5.87155e-07	2.09832e-05
C3	2.77651	5.50351	1.10239	4.99233	5.96554e-07	2.12404e-05
TRIM47	26.5716	-1.27683	0.255799	-4.99152	5.99054e-07	2.1251e-05
B3GNT2	4.54692	3.41844	0.685144	4.98938	6.05742e-07	2.13483e-05
PHOX2B	2.38794	5.67127	1.1367	4.98922	6.06223e-07	2.13483e-05
TGIF2	21.5617	-1.41084	0.283031	-4.98475	6.20415e-07	2.17687e-05
ASF1A	31.5364	1.01018	0.203092	4.97401	6.55803e-07	2.2927e-05
IGDCC3	18.2948	-1.55064	0.312144	-4.9677	6.77501e-07	2.36e-05
NARG2	22.3194	1.28701	0.259481	4.95994	7.05152e-07	2.44749e-05
GSC	4.2395	3.69793	0.747082	4.94983	7.42791e-07	2.56888e-05
DDN	18.399	-1.5889	0.322708	-4.92363	8.49522e-07	2.90675e-05
ZNF280A	3.26887	4.05328	0.823127	4.92424	8.46876e-07	2.90675e-05
ACSM2A	2.86205	5.41026	1.09945	4.92088	8.6155e-07	2.93749e-05
TGS1	28.3614	1.0705	0.217624	4.91902	8.69779e-07	2.9551e-05
SETD1B	30.1506	-1.33396	0.271819	-4.90753	9.22311e-07	3.07937e-05
HARS2	18.4703	1.32441	0.270092	4.90357	9.41125e-07	3.13135e-05
KIAA2018	5.01709	2.77025	0.565339	4.90016	9.57574e-07	3.17513e-05
CLP1	29.7954	1.03948	0.212318	4.89585	9.78802e-07	3.2344e-05
STK17B	10.1585	1.78941	0.365702	4.8931	9.92603e-07	3.26882e-05
PTCSC3	4.01092	5.19596	1.06453	4.88098	1.05561e-06	3.45273e-05
FOSL1	17.8742	-1.72433	0.35382	-4.87348	1.09652e-06	3.57444e-05
LOC644656	7.63207	2.11487	0.434684	4.86531	1.1428e-06	3.71277e-05
MED26	8.9531	2.19102	0.450433	4.86426	1.14885e-06	3.71989e-05
STX6	24.084	1.11311	0.229301	4.85435	1.20783e-06	3.88478e-05
HOXA11	19.2943	-1.46349	0.301866	-4.84813	1.2463e-06	3.98197e-05
C16orf55	13.8962	1.41065	0.291405	4.84086	1.2928e-06	4.10337e-05
UTP23	21.58	1.24498	0.257157	4.84132	1.28979e-06	4.10337e-05
FAM195A	34.441	-1.02614	0.212728	-4.82374	1.40892e-06	4.45728e-05
ATF7IP	27.8368	1.09448	0.22693	4.82301	1.4141e-06	4.45904e-05
OTUD3	18.7094	1.38942	0.288913	4.80914	1.51584e-06	4.74882e-05
MBD3L5	3.30129	4.44892	0.926034	4.80427	1.55317e-06	4.85e-05
DNTT	1.66128	5.58228	1.16614	4.78696	1.6933e-06	5.23676e-05
C12orf50	3.42053	5.14428	1.07556	4.78287	1.72811e-06	5.32732e-05
GADD45A	5.73359	2.41085	0.504229	4.78126	1.74201e-06	5.35309e-05
EFNA2	10.1895	-2.01756	0.422083	-4.78	1.75297e-06	5.36966e-05
RBM5	31.707	1.02994	0.216153	4.76487	1.88971e-06	5.7702e-05
BAMBI	7.96205	2.01784	0.423581	4.76376	1.90023e-06	5.78401e-05
PANX1	9.53291	1.70027	0.357029	4.76226	1.91434e-06	5.80864e-05
DLC1	7.46657	2.15013	0.452896	4.74751	2.05938e-06	6.1711e-05
KCNQ1OT1	29.9105	1.14665	0.242108	4.73613	2.17835e-06	6.48733e-05
SCAPER	7.02141	2.16952	0.459012	4.72649	2.28436e-06	6.78208e-05
SIKE1	26.5974	1.1342	0.240686	4.71237	2.44853e-06	7.22504e-05
E2F2	24.8015	-1.32408	0.281411	-4.70515	2.53681e-06	7.44704e-05
CITED4	34.7516	-1.03406	0.220082	-4.69855	2.62012e-06	7.66108e-05
ZIM3	1.48622	5.52959	1.17844	4.69229	2.70163e-06	7.87554e-05
BEND4	31.7291	-1.05435	0.224871	-4.68871	2.74939e-06	7.99061e-05
NAA35	11.4304	1.65294	0.352682	4.68678	2.77537e-06	8.04191e-05
FBXL12	26.0584	1.10078	0.234947	4.68523	2.79652e-06	8.05213e-05
SAMD10	21.2275	-1.42261	0.303673	-4.68468	2.80393e-06	8.05213e-05
WHAMM	20.7997	1.25791	0.268943	4.67722	2.90786e-06	8.32579e-05
BIK	26.0472	1.06398	0.22785	4.66963	3.01749e-06	8.61413e-05
BHLHE22	3.49668	5.12573	1.10025	4.65871	3.18201e-06	9.05701e-05
FAM78A	7.26707	-2.91307	0.626249	-4.65161	3.29351e-06	9.3468e-05
SOX13	21.6335	-1.37644	0.296045	-4.64943	3.3285e-06	9.39085e-05
SCG3	3.47951	5.00129	1.07649	4.64591	3.38581e-06	9.5247e-05
TMED7	15.3329	1.30663	0.281898	4.63512	3.56723e-06	0.000100059
ORAI1	36.5324	-1.07071	0.231774	-4.61962	3.84445e-06	0.000107068
TAF4B	2.89246	5.11666	1.10767	4.6193	3.85042e-06	0.000107068
TMEM185A	51.3051	1.19945	0.260016	4.61296	3.96975e-06	0.000109754
ZNF776	26.8738	1.02976	0.223493	4.60758	4.0738e-06	0.000112309
GRAMD1C	3.25674	4.96407	1.07793	4.6052	4.12076e-06	0.000112958
FBXO33	17.6718	1.31996	0.28721	4.5958	4.31101e-06	0.000117174
USP38	11.5936	1.63245	0.356334	4.58124	4.62227e-06	0.000124931
PLSCR1	8.81313	1.88981	0.412994	4.57586	4.74263e-06	0.00012747
BTG1	11.8962	1.54259	0.337422	4.57168	4.83838e-06	0.000129323
DUSP16	19.0778	-1.34549	0.294727	-4.56521	4.98992e-06	0.000132946
MKRN9P	1.58868	5.36243	1.17476	4.56472	5.00151e-06	0.000132946
HEXIM1	9.97128	1.72387	0.377978	4.56076	5.09686e-06	0.000135109
FERMT2	18.4963	1.23626	0.271427	4.55467	5.24678e-06	0.000138702
LOC401557	1.44726	5.35673	1.17801	4.54727	5.43472e-06	0.000143278
C15orf60	3.57247	4.91023	1.08341	4.53221	5.83696e-06	0.000152631
NT5DC3	11.4777	1.49198	0.329293	4.53086	5.87432e-06	0.000153193
KLF17	2.76989	4.90347	1.08433	4.52213	6.12197e-06	0.000159221
CCNL1	8.84863	1.8289	0.406071	4.50388	6.6723e-06	0.000173067
VEPH1	1.4089	5.28413	1.17419	4.50024	6.78764e-06	0.000175117
TGIF1	39.9561	-1.03063	0.229212	-4.49642	6.91079e-06	0.000177819
GUSBP1	10.3276	1.60431	0.358334	4.47714	7.5649e-06	0.000194132
CEBPB	15.3065	-1.68073	0.375738	-4.47315	7.70749e-06	0.000197267
ARRDC3	24.4288	1.02026	0.228255	4.46982	7.82871e-06	0.000199839
LAMTOR3	21.0798	1.22886	0.2751	4.46696	7.93399e-06	0.000201992
C12orf43	18.1397	1.22193	0.273844	4.46213	8.115e-06	0.000205145
TRIM49	1.54361	5.22775	1.17163	4.46195	8.12161e-06	0.000205145
RWDD1	33.1147	1.04242	0.233672	4.46103	8.15682e-06	0.000205496
ZNF134	7.86469	1.85456	0.41674	4.45015	8.58086e-06	0.000215616
LDB2	30.1311	-1.09604	0.246519	-4.44606	8.74591e-06	0.000218625
EN2	19.0261	-1.46653	0.330555	-4.43658	9.13999e-06	0.000226714
SRSF5	19.2104	1.14173	0.258013	4.4251	9.63969e-06	0.000238496
CDO1	12.7092	1.56627	0.354121	4.42298	9.73501e-06	0.000239625
MCMDC2	1.33225	5.23467	1.18343	4.42331	9.72019e-06	0.000239625
PLCL2	20.3073	-1.31145	0.296652	-4.42082	9.83279e-06	0.000241416
ATXN2	30.8733	-1.06059	0.239983	-4.41945	9.89503e-06	0.000242328
PLK2	4.67258	2.65312	0.600819	4.41584	1.00617e-05	0.000245786
CCDC174	13.4614	1.43242	0.324514	4.41404	1.01457e-05	0.000247212
RADIL	17.7051	1.26076	0.285769	4.41181	1.02509e-05	0.000249146
CNOT8	10.2275	1.54497	0.350471	4.40827	1.04201e-05	0.000250731
ANK3	15.2564	1.33838	0.303837	4.40493	1.05816e-05	0.000252728
GRPEL2	24.8177	1.08163	0.245737	4.40156	1.07475e-05	0.000256056
H19	25.7971	-1.26476	0.288612	-4.38222	1.17475e-05	0.000279191
LRFN1	17.0383	-1.44794	0.330974	-4.37479	1.2155e-05	0.000287459
CROT	12.1035	1.48793	0.340296	4.37246	1.22853e-05	0.000289831
LOC285540	2.66724	4.76629	1.09042	4.37106	1.23646e-05	0.000290991
TAL1	9.88114	-1.88216	0.430924	-4.36772	1.25548e-05	0.000294748
LOC100130557	4.37849	2.48051	0.567993	4.36714	1.25884e-05	0.000294818
DNAJC3	12.2379	1.38406	0.317207	4.36326	1.28139e-05	0.000298651
SH3KBP1	24.8873	1.08865	0.250993	4.33739	1.44183e-05	0.000335235
BTG2	5.46869	-3.41562	0.791033	-4.31792	1.57509e-05	0.000364207
HIPK1	9.68767	1.61626	0.374913	4.31104	1.62487e-05	0.000373082
GNA14	2.27204	4.91431	1.14205	4.30306	1.68454e-05	0.000382449
PPIL3	11.8412	1.52171	0.354114	4.29725	1.72933e-05	0.000391283
TLX1	21.5846	-1.21266	0.282214	-4.29696	1.73156e-05	0.000391283
TNS3	28.966	-1.07622	0.250587	-4.29479	1.74858e-05	0.000394208
ILF3-AS1	18.4524	1.16347	0.271021	4.29294	1.76323e-05	0.00039566
GPBAR1	1.89475	4.86591	1.13611	4.28297	1.84418e-05	0.000412865
C6orf147	6.80342	1.95566	0.456914	4.28015	1.86763e-05	0.000417148
LINC00310	2.49731	3.61604	0.846561	4.27145	1.9421e-05	0.000431782
CASP10	24.9433	1.03071	0.241584	4.26645	1.9861e-05	0.000440548
AJUBA	18.3209	-1.33831	0.31379	-4.26501	1.99896e-05	0.000442385
SALL2	17.0096	-1.40524	0.330826	-4.24767	2.16001e-05	0.000472607
NBPF3	25.1834	-1.07744	0.253829	-4.24473	2.18854e-05	0.000477765
NINJ1	28.8676	-1.03395	0.244238	-4.23338	2.30207e-05	0.000500286
KAT6B	6.88516	1.93921	0.460541	4.21072	2.54555e-05	0.000547039
C2CD4B	1.85691	4.80827	1.14248	4.20861	2.56948e-05	0.000550953
OTX1	13.0632	1.451	0.345631	4.19811	2.69154e-05	0.000574573
RGMA	7.96804	-2.20672	0.526102	-4.19447	2.73506e-05	0.000580013
SLU7	19.2433	1.16563	0.278169	4.19036	2.78506e-05	0.000589322
FAM124A	14.4185	-1.51949	0.363897	-4.1756	2.97202e-05	0.000626135
BCL9	25.2263	-1.0488	0.251415	-4.1716	3.02473e-05	0.000634469
TMUB1	17.5845	-1.27061	0.304797	-4.1687	3.06335e-05	0.000638408
HCG27	3.92551	2.79855	0.677017	4.13365	3.57043e-05	0.000736135
TEFM	7.31075	1.82488	0.442042	4.1283	3.65455e-05	0.000751871
IMPACT	22.0288	1.02885	0.249316	4.12669	3.68016e-05	0.000755529
KIAA0317	20.9653	1.12272	0.272252	4.12382	3.72633e-05	0.000763384
TRIM36	4.64598	2.26352	0.549564	4.11876	3.80921e-05	0.000777063
TRIM24	42.3996	-1.23591	0.30047	-4.11325	3.90123e-05	0.000794156
ELOVL1	17.939	-1.23405	0.300276	-4.10973	3.96119e-05	0.000804665
NAV1	15.7992	-1.45918	0.355777	-4.1014	4.10663e-05	0.000832456
CELSR2	19.5768	-1.18489	0.289566	-4.09195	4.2776e-05	0.000863485
MLLT6	30.2072	-1.00983	0.247154	-4.08581	4.39224e-05	0.000881095
ZNF256	5.91554	1.80237	0.442244	4.07552	4.59126e-05	0.000919109
LOC256880	1.72149	4.68976	1.15161	4.07237	4.65373e-05	0.000927765
STK11	21.0945	-1.1519	0.282827	-4.07281	4.64485e-05	0.000927765
PHF15	9.72596	-1.97717	0.486237	-4.06627	4.77708e-05	0.000950393
ANKRD34A	3.05986	-4.56691	1.12458	-4.06101	4.88608e-05	0.000965023
PDGFRA	13.3851	1.27572	0.314184	4.06043	4.89827e-05	0.000965023
ZNF789	5.97543	1.95838	0.482323	4.06032	4.90063e-05	0.000965023
KIAA1210	1.06822	4.96502	1.22581	4.0504	5.11312e-05	0.00100074
TLE3	24.4271	-1.00669	0.248886	-4.04478	5.23719e-05	0.00102295
SHB	12.3945	-1.75612	0.434269	-4.04384	5.25822e-05	0.00102498
RYK	12.6297	1.3464	0.333472	4.03753	5.40168e-05	0.00104674
KIAA0907	11.5695	1.35906	0.336822	4.03495	5.46149e-05	0.00105396
SERTAD3	6.5786	-2.25238	0.559422	-4.02626	5.66712e-05	0.00108776
ZSCAN16	16.5458	-1.30059	0.323037	-4.02612	5.67048e-05	0.00108776
KIAA0020	16.5434	1.21498	0.30191	4.02432	5.71393e-05	0.00109392
ELF4	30.764	-1.06325	0.264325	-4.02251	5.75805e-05	0.00110019
DMRTA2	16.886	-1.2409	0.310142	-4.00108	6.30537e-05	0.0011953
DHRS3	17.0943	-1.23914	0.310471	-3.99116	6.57505e-05	0.00124185
NOG	10.3418	-1.61537	0.405393	-3.98471	6.75634e-05	0.0012708
FAM174B	11.8681	-1.5955	0.402357	-3.9654	7.3274e-05	0.00136754
C20orf112	9.87451	-1.5705	0.396101	-3.9649	7.34256e-05	0.00136773
DIS3	20.0117	1.04914	0.264955	3.95968	7.50504e-05	0.00139262
SPSB4	9.00801	-1.61221	0.40833	-3.94831	7.8706e-05	0.00145622
BBS4	12.4018	1.39938	0.355207	3.93962	8.1612e-05	0.00149995
SUSD2	2.23525	3.81094	0.969071	3.93257	8.40424e-05	0.00153876
FADD	23.0514	-1.01927	0.259749	-3.92408	8.70635e-05	0.00159105
CDKN1A	8.3906	1.59618	0.406967	3.92213	8.77679e-05	0.00160089
ZMAT3	7.03144	1.94964	0.498652	3.90981	9.23672e-05	0.00166589
NPHP3	4.53891	2.26746	0.580232	3.90786	9.31171e-05	0.00167628
SFTPB	3.91259	2.59911	0.667595	3.89324	9.89155e-05	0.00177404
CITED2	3.17457	2.98489	0.770334	3.8748	0.000106713	0.00189626
IQCE	5.11517	-2.83586	0.732498	-3.87149	0.000108171	0.00190813
BBC3	7.01881	-2.07012	0.535415	-3.86639	0.000110458	0.00193783
TTC14	8.95962	1.43993	0.372858	3.86186	0.000112527	0.00196698
CTH	9.13814	1.41738	0.367343	3.85846	0.000114101	0.0019873
RTN4R	13.1154	-1.51104	0.393197	-3.84297	0.000121555	0.00210572
SAMD5	8.5721	1.52202	0.396638	3.83729	0.000124399	0.00214404
STK31	1.32497	4.53849	1.18275	3.83722	0.000124434	0.00214404
LOC220729	6.73133	1.58332	0.413609	3.82806	0.000129157	0.00220573
EPC1	20.228	-1.12002	0.293816	-3.81199	0.000137853	0.00233956
DDX20	15.5325	1.07672	0.282616	3.80982	0.000139067	0.00235414
ERF	10.5142	-1.72456	0.455341	-3.7874	0.000152229	0.00254569
NAB2	5.06605	-3.42244	0.907352	-3.77189	0.000162013	0.00269065
TRIM54	19.7726	-1.06684	0.283445	-3.76383	0.000167327	0.00276463
PLEKHO1	11.5461	-1.42515	0.381843	-3.73228	0.000189752	0.00308754
DDIT4	5.06585	-3.3846	0.907078	-3.73132	0.000190476	0.00309411
EPN2	16.4453	1.05084	0.283521	3.70638	0.00021024	0.00336419
SH3GL2	2.77676	3.54086	0.956391	3.70231	0.000213642	0.00341297
RLF	9.25654	1.47122	0.398484	3.69205	0.000222454	0.00353617
ARHGAP42	3.3017	2.55703	0.692989	3.68985	0.000224383	0.00356098
CHKA	20.8911	-1.04317	0.283103	-3.68479	0.000228895	0.00362066
C9orf66	1.87473	4.29762	1.16844	3.67808	0.000234999	0.00369902
FAM120C	13.2283	1.14207	0.310579	3.67723	0.00023578	0.00370528
SIPA1L2	12.3331	1.22568	0.333643	3.67361	0.000239146	0.00374597
SETD5-AS1	12.6613	1.20242	0.327512	3.67137	0.000241254	0.00377288
TNFRSF10D	8.679	1.46168	0.398243	3.67032	0.000242247	0.00378227
BCOR	14.2045	-1.15517	0.315172	-3.6652	0.000247148	0.00382781
DDX58	5.48629	1.91313	0.523674	3.65328	0.000258907	0.00400351
CDKN2B	3.51125	2.3846	0.653156	3.65089	0.000261333	0.00403319
THOC5	11.9634	1.17397	0.321616	3.65023	0.000262009	0.00403319
PPP3CC	10.159	-1.71852	0.47116	-3.64743	0.000264875	0.00406971
CHST3	9.81444	-1.68695	0.462947	-3.64393	0.000268504	0.00411845
FAM189A2	2.33399	2.90424	0.797401	3.64213	0.00027039	0.00412816
GIT1	23.5709	-1.01898	0.279765	-3.64227	0.00027025	0.00412816
LINC00115	5.13944	1.8164	0.498917	3.64068	0.000271918	0.00414493
PDPK1	14.7771	1.17722	0.323627	3.63757	0.000275224	0.0041887
CNNM4	8.09134	1.39219	0.383239	3.63269	0.00028048	0.00424194
SGMS1	8.31389	1.46909	0.404402	3.63275	0.000280415	0.00424194
ARL14EP	9.58657	1.36125	0.376001	3.62034	0.000294211	0.00440131
CD97	11.1197	-1.45798	0.403438	-3.6139	0.000301628	0.00449137
C5orf44	8.9373	1.38227	0.383188	3.60729	0.000309416	0.00456506
PDSS1	2.33366	3.10176	0.860005	3.60667	0.000310151	0.00456893
IRX3	11.6085	-1.39871	0.388308	-3.60206	0.00031571	0.00462962
TMEM189	12.6226	-1.32788	0.368841	-3.60015	0.000318033	0.00465118
DKFZP434I0714	6.89954	1.60215	0.445501	3.59629	0.000322782	0.00469963
MTF1	10.7863	1.25082	0.347799	3.59639	0.000322669	0.00469963
TRIM43	1.94954	4.07319	1.13264	3.59618	0.00032292	0.00469963
GSE1	19.2487	-1.09455	0.304566	-3.59379	0.000325903	0.00472167
GLMN	5.35228	1.86824	0.522065	3.57857	0.000345485	0.0049755
CENPI	4.92371	1.83349	0.513187	3.57276	0.000353241	0.00507206
SYNJ1	3.94002	2.0809	0.582797	3.57054	0.000356251	0.0051001
SGSH	8.51068	1.41631	0.396831	3.56904	0.000358294	0.00512175
RBM7	4.21444	2.05765	0.576605	3.56857	0.00035894	0.00512339
TBX5	13.1197	-1.2858	0.360781	-3.56394	0.000365336	0.00519165
ZBTB10	4.24085	2.00063	0.563256	3.5519	0.000382459	0.00541106
TP53BP2	12.2682	1.15527	0.325738	3.54662	0.000390203	0.00551255
PACRGL	5.02667	1.69004	0.4786	3.53121	0.000413658	0.00578428
TMTC1	3.72576	2.30208	0.652499	3.5281	0.000418548	0.00581926
KIAA1429	12.7038	1.15932	0.329106	3.52262	0.000427304	0.00593245
DSEL	8.387	1.45851	0.415784	3.50785	0.000451741	0.00620035
PTCH1	8.23909	-1.54557	0.441382	-3.50165	0.000462385	0.00632845
LMO4	15.7387	1.10309	0.315496	3.49635	0.000471661	0.00642336
ZNF48	15.0733	-1.17545	0.337348	-3.4844	0.00049325	0.00666579
TPRN	13.0302	-1.2326	0.353863	-3.48327	0.000495327	0.00667515
CCDC85B	11.0293	-1.28802	0.369992	-3.48121	0.000499149	0.00671728
TIGD5	9.69332	-1.63028	0.468648	-3.47869	0.000503873	0.0067714
INSR	19.5479	-1.03285	0.297269	-3.47445	0.000511893	0.00686008
ZNF473	13.0279	1.06735	0.307192	3.47453	0.00051174	0.00686008
ZNF827	17.6355	1.00077	0.28867	3.46681	0.000526674	0.00699983
LOC100505659	2.11997	3.08213	0.889389	3.46545	0.00052934	0.00702325
MT-ND2	2153.05	1.18178	0.341178	3.46382	0.000532553	0.00703355
SFT2D2	7.82159	1.4351	0.414329	3.46367	0.000532856	0.00703355
WDR89	15.5278	-1.15252	0.332787	-3.46324	0.000533714	0.00703526
ZNF674-AS1	13.7535	1.09749	0.317941	3.45187	0.000556713	0.00729853
MED31	6.70366	1.51774	0.440086	3.44873	0.000563231	0.0073658
FAM188A	9.59919	1.31859	0.383895	3.43475	0.000593091	0.00768152
LOC100507373	2.63313	2.59779	0.756283	3.43494	0.000592685	0.00768152
CETN3	9.37768	1.3431	0.392144	3.42501	0.000614781	0.00790936
ST3GAL1	11.3538	-1.42703	0.417538	-3.41772	0.000631481	0.00809184
GAS2L1	16.3413	-1.13299	0.332639	-3.40605	0.000659096	0.00837894
LEF1	12.7366	-1.39562	0.409928	-3.40454	0.00066276	0.00840338
MAN1A1	4.18827	1.95745	0.575597	3.40074	0.000672048	0.0084988
JAG2	15.5599	-1.09974	0.326288	-3.37047	0.000750404	0.00930674
LRFN4	13.8035	-1.10928	0.331031	-3.35099	0.000805228	0.00992292
