# Supplementary material for: Considerations and practical implications of performing a phenotypic CRISPR/Cas survival screen
Source: PLoS One. 2022 Feb 17;17(2):e0263262. doi: 10.1371/journal.pone.0263262 (PMC8853573; doi:10.1371/journal.pone.0263262)
Supplement: S2 Table — (XLSX) [file pone.0263262.s010.xlsx]

## Sheet: Sheet1
S2 Table: TF perturbations followed by expression, filtered (HUMAN, upregulated genes (UP), P-value ≤ 0.01)
* Input: differentially upregulated genes (358 ) in DIE_8.5h dataset
Term	Overlap	P.value	Adj.P.value	Odds.Ratio	Comb.Score
DUX4_OE_HUMAN_GSE33799_CREEDSID_GENE_1429_UP	113/451	5.07883e-101	9.94436e-98	14.3584	3315.87
PAX5_OE_HUMAN_GSE44244_CREEDSID_GENE_575_UP	21/407	1.0693e-05	0.00418738	2.95685	33.8439
PAX5_OE_HUMAN_GSE44244_CREEDSID_GENE_574_UP	24/541	3.07539e-05	0.010036	2.54225	26.4127
NFKB1_INACTIVATION_HUMAN_GSE20667_CREEDSID_GENE_2575_UP	17/309	3.33295e-05	0.00932274	3.15279	32.5023
HSF1_KD_HUMAN_GSE3697_CREEDSID_GENE_779_UP	17/328	6.99952e-05	0.0171313	2.97016	28.4158
HSF1_KD_HUMAN_GSE3697_CREEDSID_GENE_778_UP	17/331	7.82515e-05	0.0170241	2.94324	27.83
TBX3_SHRNA_HFF_HUMAN_GSE76572_RNASEQ_UP	17/364	0.000243607	0.0476982	2.67641	22.2676
JUNB_KD_FORESKIN_HUMAN_GSE63079_RNASEQ_UP	15/313	0.000427038	0.0643185	2.74632	21.3077
TP63_KD_HUMAN_GSE20286_CREEDSID_GENE_2453_UP	15/334	0.000832984	0.0959402	2.57365	18.2484
MYB_KD_HUMAN_GSE49286_CREEDSID_GENE_1842_UP	13/268	0.00090968	0.0989529	2.7798	19.4653
KLF9_OE_GBM1A_HUMAN_GSE62212_RNASEQ_UP	17/411	0.000960073	0.098938	2.37035	16.4703
LEF1_KD_HUMAN_GSE42637_CREEDSID_GENE_1775_UP	15/351	0.00136713	0.133842	2.449	16.1513
GATA2_OE_HESC_HUMAN_GSE57395_RNASEQ_UP	19/505	0.00150087	0.133577	2.15609	14.0183
NFKB1_INACTIVATION_HUMAN_GSE20667_CREEDSID_GENE_2577_UP	11/220	0.00174372	0.148444	2.86533	18.1998
MYB_KD_HUMAN_GSE49286_CREEDSID_GENE_1835_UP	14/333	0.00227033	0.153287	2.40929	14.6673
SETDB1_KO_HELA_HUMAN_GSE86813_RNASEQ_UP	9/170	0.00305987	0.199708	3.03388	17.5643
MYC_OE_MCF7_HUMAN_GSE101738_RNASEQ_UP	16/441	0.00488848	0.222596	2.07915	11.0629
FLI1_KD_HUMAN_GSE27524_CREEDSID_GENE_1612_UP	12/289	0.00502658	0.223683	2.37951	12.5948
MAF_OE_MACROPHAGE_HUMAN_GSE98368_RNASEQ_UP	19/567	0.0053231	0.226579	1.92033	10.0543
FLI1_KD_HUMAN_GSE27524_CREEDSID_GENE_1595_UP	12/293	0.00559364	0.233029	2.34703	12.172
SREBF2_KD_HUMAN_GSE50588_CREEDSID_GENE_2823_UP	12/294	0.00574306	0.229488	2.33904	12.0689
FLI1_KD_HUMAN_GSE27524_CREEDSID_GENE_1611_UP	12/297	0.00621043	0.238432	2.31542	11.7659
FLI1_KD_HUMAN_GSE27524_CREEDSID_GENE_1596_UP	13/335	0.00624702	0.235224	2.22384	11.2874
NFKB1_INACTIVATION_HUMAN_GSE20667_CREEDSID_GENE_2574_UP	11/262	0.00654167	0.232883	2.406	12.1011
HSF1_KD_HUMAN_GSE3697_CREEDSID_GENE_783_UP	11/263	0.00672414	0.23098	2.39685	11.9892
IRX6_SIRNA_BT549_HUMAN_GSE79586_RNASEQ_UP	16/469	0.00861497	0.251763	1.95502	9.29467
Table S2: TF perturbations followed by expression, filtered (HUMAN, downregulated genes (DOWN), P-value ≤ 0.01)
* Input: differentially downregulated genes (125) in DIE_8.5h dataset
Term	Overlap	P.value	Adj.P.value	Odds.Ratio	Comb.Score
DUX4_OE_HUMAN_GSE33799_CREEDSID_GENE_1429_DOWN	6/130	0.000122072	0.0265575	7.82269	70.4894
MYCN_SHRNA_IMR575_HUMAN_GSE80397_12HR_RNASEQ_DOWN	10/472	0.000489326	0.0638734	3.59092	27.3717
TAL1_OE_HESC_HUMAN_GSE57395_RNASEQ_DOWN	3/47	0.00268697	0.17537	10.8186	64.039
NFXL1_KD_HUMAN_GSE23674_CREEDSID_GENE_2439_DOWN	7/327	0.00328691	0.207606	3.62826	20.7457
DNMT1_INHIBITION_HUMAN_GSE45804_CREEDSID_GENE_2762_DOWN	6/265	0.00489817	0.233918	3.83754	20.4115
IRF7_OE_HUMAN_GSE37828_CREEDSID_GENE_1146_DOWN	5/195	0.00602547	0.251018	4.34594	22.2154
SNAI1_OE_HUMAN_GSE14773_CREEDSID_GENE_371_DOWN	6/278	0.00615665	0.246015	3.65809	18.6205
