# Supplementary material for: Considerations and practical implications of performing a phenotypic CRISPR/Cas survival screen
Source: PLoS One. 2022 Feb 17;17(2):e0263262. doi: 10.1371/journal.pone.0263262 (PMC8853573; doi:10.1371/journal.pone.0263262)
Supplement: S3 Table — (XLSX) [file pone.0263262.s011.xlsx]

## Sheet: Upregulated genes
S3 Table: Shared differentially upregulated genes between 8.5h induced DIE cells and other datasets.
					Jagganathan
Gene	Geng	Rickard	Heuvel	iDUX4	enDUX4	vDUX4
ZSCAN4	yes	yes	yes	yes	yes	yes
CCNA1	yes	yes	yes	yes	yes	yes
LINC00633	no	no	no	no	no	no
ZNF217	yes	yes	yes	yes	yes	yes
KHDC1L	yes	yes	yes	yes	yes	yes
PNP	no	yes	yes	yes	yes	yes
PRAMEF1	yes	yes	yes	yes	yes	yes
ZNF296	yes	yes	yes	yes	yes	yes
SIAH1	yes	yes	yes	yes	yes	yes
SRSF8	no	no	yes	yes	yes	yes
TPRX1	yes	yes	yes	yes	yes	yes
TFIP11	yes	yes	yes	yes	yes	yes
PLXNB3	no	no	no	no	no	no
LEUTX	no	yes	yes	yes	yes	yes
TRIM51	no	yes	yes	yes	yes	yes
RFPL4B	yes	yes	yes	yes	yes	yes
SLC34A2	yes	yes	yes	yes	yes	yes
PRAMEF12	yes	yes	yes	yes	yes	yes
NXF1	yes	yes	yes	yes	yes	yes
RBBP6	yes	yes	yes	yes	yes	yes
RFPL2	yes	yes	yes	yes	yes	yes
ZNF622	yes	no	yes	yes	yes	no
PTP4A1	yes	yes	yes	yes	yes	yes
HNRNPF	yes	yes	yes	yes	yes	yes
TMEM254-AS1	no	yes	no	no	no	yes
RFPL4A	yes	yes	yes	yes	yes	yes
ZNHIT6	yes	yes	yes	yes	yes	yes
GTF2F1	yes	yes	yes	yes	yes	yes
RFPL1	yes	yes	yes	yes	yes	yes
MRPL49	no	no	yes	yes	yes	yes
DPPA3	yes	yes	yes	yes	yes	no
RYBP	yes	no	yes	yes	yes	yes
DUXA	no	yes	yes	yes	yes	yes
PTPRJ	no	no	no	no	no	no
TRIM48	yes	yes	yes	yes	yes	yes
EXOSC10	yes	yes	yes	yes	yes	yes
TFAP2C	yes	yes	no	yes	no	no
C1orf63	yes	no	yes	yes	yes	no
ANXA5	no	no	no	no	no	no
ALYREF	no	yes	yes	yes	yes	yes
LOC441081	yes	yes	no	no	no	no
ZNF574	yes	yes	yes	yes	yes	yes
INO80C	yes	yes	yes	yes	yes	yes
LINC00493	no	no	no	no	no	no
MGC21881	no	no	no	no	no	no
DIO2	no	no	yes	yes	no	yes
TRIM43B	no	yes	no	no	no	no
ALPPL2	no	yes	yes	yes	yes	yes
AVPI1	yes	yes	yes	yes	yes	yes
KHDC1	no	yes	yes	yes	no	yes
RNF11	yes	no	yes	no	yes	no
SPTY2D1	yes	yes	yes	yes	yes	yes
HOXB2	yes	no	yes	yes	yes	no
SNUPN	no	no	no	yes	no	no
LOC100216545	no	no	no	no	no	no
RGS2	no	no	yes	no	no	no
CCNJ	yes	no	yes	no	yes	no
NDEL1	yes	no	yes	no	yes	no
TCEB3	yes	no	yes	yes	yes	yes
PNN	yes	no	yes	no	yes	no
MFSD11	no	no	yes	yes	yes	no
ADPGK	yes	yes	yes	yes	yes	yes
RFK	no	yes	yes	yes	yes	yes
C21orf91	yes	no	yes	yes	yes	yes
KDM5B	yes	no	yes	yes	yes	yes
MMRN2	no	no	no	no	no	no
ODC1	yes	yes	yes	yes	yes	yes
DDX10	no	no	yes	yes	yes	no
ARL4D	no	no	yes	no	yes	no
DYX1C1	no	no	no	no	no	no
TGFB2	no	no	no	no	no	yes
C8orf33	yes	yes	yes	yes	yes	yes
ELOF1	yes	no	yes	yes	yes	yes
LOC284551	no	no	no	no	no	no
SLC2A3	yes	yes	yes	yes	yes	yes
TRAPPC6B	yes	no	yes	yes	yes	no
CXCR4	yes	yes	yes	yes	yes	no
SUPT6H	yes	no	yes	yes	yes	yes
TTC23	no	no	no	no	no	no
LOC100188947	no	no	no	no	no	no
ZRANB2	no	no	no	no	no	no
C1D	no	no	no	no	yes	no
SNAI1	yes	yes	yes	yes	yes	yes
RBM25	yes	no	yes	yes	yes	no
CWC15	yes	yes	no	no	no	yes
RHOBTB1	yes	yes	yes	yes	yes	no
YPEL5	no	no	yes	yes	yes	no
CLK1	yes	no	yes	yes	yes	yes
PSMD9	no	no	yes	yes	yes	yes
DBR1	yes	yes	yes	yes	yes	yes
ZSCAN5A	yes	yes	yes	yes	no	no
ACAP2	yes	no	yes	yes	yes	no
YTHDC1	yes	no	yes	yes	yes	yes
ALG13	yes	no	no	no	no	yes
ATF3	yes	no	yes	no	yes	no
PNRC1	no	no	yes	no	no	no
SHC1	no	no	no	no	no	no
PANX2	yes	yes	yes	yes	yes	yes
ALDH9A1	no	no	no	no	no	no
KIAA1551	no	yes	yes	yes	yes	no
SERTAD1	yes	no	yes	yes	yes	yes
GLUL	no	no	yes	no	no	yes
SIRT1	yes	no	yes	yes	yes	yes
SAMD8	yes	yes	yes	yes	yes	yes
DYNC2H1	yes	no	yes	yes	no	yes
DUSP18	no	no	no	no	no	no
BIRC2	no	no	no	no	no	yes
MELK	yes	yes	no	yes	no	yes
RIT2	no	no	no	no	no	no
MPHOSPH8	no	no	no	yes	yes	yes
C20orf203	no	yes	no	no	no	no
ZCCHC10	no	no	yes	yes	yes	no
PRRG4	yes	no	yes	yes	yes	yes
ZBTB24	no	yes	yes	yes	no	yes
HHLA2	no	no	no	no	no	no
FAM58A	no	yes	yes	yes	no	yes
PRAMEF11	yes	yes	yes	yes	yes	yes
LOC100507557	no	no	no	no	no	no
PRSS23	no	no	no	no	yes	yes
MAD2L1BP	yes	no	yes	yes	yes	yes
MCM9	no	no	yes	no	no	no
PRELP	no	no	no	no	no	no
TRIM23	yes	yes	yes	yes	yes	yes
IER5	no	no	no	no	no	no
PIM1	yes	no	yes	no	yes	yes
NKIRAS1	yes	no	yes	yes	yes	yes
NRDE2	no	yes	yes	yes	yes	yes
TIPARP	no	no	no	yes	no	no
NUDT10	no	yes	no	yes	no	no
ZNF705A	yes	yes	yes	yes	yes	yes
TC2N	yes	yes	yes	yes	yes	yes
C2orf69	no	no	no	no	yes	yes
ART3	yes	yes	yes	yes	yes	yes
KLHL15	yes	yes	yes	yes	yes	yes
MBD3L2	yes	yes	yes	yes	yes	yes
PRAMEF5	yes	yes	yes	yes	yes	yes
ACSL3	no	no	yes	no	yes	no
LOC152217	no	no	no	no	no	no
ELL2	no	no	yes	no	no	no
AHCYL2	no	no	yes	no	no	no
SGCG	yes	no	yes	no	yes	no
PELI2	yes	no	yes	no	yes	no
NRBF2	yes	no	yes	yes	yes	yes
PRDM7	no	no	no	no	no	no
ISOC1	yes	no	yes	no	yes	yes
EPB41L2	no	no	no	no	no	yes
OXR1	yes	no	yes	no	yes	yes
ZNF10	no	no	yes	yes	yes	no
MTAP	yes	no	no	no	no	no
GOLGB1	yes	no	yes	yes	yes	no
LINC00652	no	no	no	no	no	no
KIN	no	no	yes	no	yes	no
PAPOLG	no	no	yes	yes	yes	no
RNF213	no	no	no	no	no	no
TESK2	yes	yes	yes	yes	yes	no
OSR2	yes	no	yes	no	yes	no
KITLG	yes	no	yes	no	no	no
STIL	yes	yes	yes	yes	yes	no
KDM5A	no	yes	yes	yes	yes	yes
SNIP1	yes	no	yes	yes	yes	no
KIAA0040	no	yes	yes	yes	yes	yes
JUN	no	no	yes	no	no	no
CASP6	yes	no	no	yes	yes	no
ZSCAN5B	no	yes	yes	yes	yes	yes
SRPK3	no	no	no	no	no	no
SGK1	no	yes	yes	yes	yes	yes
DAB2	no	no	no	no	no	no
LOC256021	no	no	no	no	no	no
N4BP2L2	no	no	no	no	no	no
MED15	yes	no	no	no	no	no
BCAS2	no	no	yes	yes	yes	yes
NFYA	yes	no	yes	yes	yes	yes
RAB11FIP1	yes	yes	yes	yes	yes	yes
TRIM35	no	no	no	no	no	no
GABPB1-AS1	no	no	no	no	no	no
ATXN1L	yes	no	yes	yes	yes	no
GNG11	no	no	no	no	no	yes
LOC400027	no	no	no	no	no	no
ASH1L-AS1	no	no	no	no	no	yes
TOPORS	yes	no	yes	yes	yes	no
SLC35E4	no	no	no	yes	no	yes
ITGB8	no	no	no	no	no	no
ATG14	no	no	yes	yes	yes	no
LGALS3	no	no	no	no	no	no
KDM4E	no	yes	yes	yes	yes	yes
IRX5	yes	no	yes	yes	no	no
C3	no	no	no	no	no	no
B3GNT2	yes	no	yes	yes	yes	yes
PHOX2B	no	no	no	no	no	no
ASF1A	no	no	no	no	no	no
NARG2	yes	no	no	no	no	no
GSC	no	yes	no	yes	no	yes
ZNF280A	yes	yes	yes	yes	yes	no
ACSM2A	no	no	no	no	no	no
TGS1	no	no	no	no	no	no
HARS2	no	no	no	yes	no	no
KIAA2018	no	no	no	no	yes	no
CLP1	yes	no	yes	yes	yes	yes
STK17B	no	no	no	no	no	no
PTCSC3	no	no	no	no	no	no
LOC644656	no	no	no	no	no	no
MED26	yes	yes	yes	yes	yes	yes
STX6	yes	no	yes	yes	yes	no
C16orf55	no	no	no	yes	yes	no
UTP23	yes	no	no	no	yes	no
ATF7IP	no	no	yes	yes	yes	no
OTUD3	no	no	yes	yes	yes	no
MBD3L5	no	yes	yes	yes	yes	yes
DNTT	yes	yes	yes	no	yes	no
C12orf50	yes	yes	yes	yes	yes	yes
GADD45A	no	no	yes	no	no	no
RBM5	no	no	no	no	no	no
BAMBI	yes	yes	yes	yes	yes	no
PANX1	no	no	yes	no	no	no
DLC1	no	no	yes	no	yes	no
KCNQ1OT1	no	no	no	no	no	no
SCAPER	no	no	no	yes	no	no
SIKE1	no	no	no	no	no	no
ZIM3	no	yes	yes	yes	yes	yes
NAA35	no	no	no	yes	yes	no
FBXL12	yes	yes	yes	yes	yes	yes
WHAMM	no	no	yes	no	no	no
BIK	no	yes	yes	no	no	yes
BHLHE22	yes	no	yes	no	yes	no
SCG3	no	no	no	no	no	no
TMED7	yes	no	yes	yes	yes	yes
TAF4B	yes	yes	yes	yes	yes	no
TMEM185A	yes	no	yes	yes	yes	yes
ZNF776	no	no	no	yes	no	no
GRAMD1C	no	yes	yes	yes	yes	yes
FBXO33	yes	yes	yes	yes	yes	yes
USP38	yes	no	yes	yes	yes	yes
PLSCR1	no	no	no	no	no	no
BTG1	no	no	yes	no	no	no
MKRN9P	no	yes	no	no	no	no
HEXIM1	no	no	yes	no	yes	no
FERMT2	no	no	yes	no	no	no
LOC401557	no	no	no	no	no	no
C15orf60	yes	no	yes	no	no	no
NT5DC3	yes	no	yes	yes	yes	yes
KLF17	yes	yes	yes	yes	yes	yes
CCNL1	no	no	yes	no	yes	yes
VEPH1	no	no	no	no	no	no
GUSBP1	no	no	yes	yes	yes	no
ARRDC3	no	no	yes	no	yes	no
LAMTOR3	no	no	no	no	no	no
TRIM49	yes	yes	yes	yes	yes	yes
C12orf43	yes	no	no	no	no	yes
RWDD1	yes	no	no	no	yes	no
ZNF134	no	no	yes	yes	yes	no
SRSF5	no	no	no	no	no	no
CDO1	yes	no	no	no	yes	no
MCMDC2	no	no	no	no	no	no
PLK2	no	no	yes	no	no	no
CCDC174	no	no	no	no	no	yes
RADIL	no	no	no	no	no	no
CNOT8	no	no	no	no	no	no
ANK3	no	no	no	no	no	no
GRPEL2	yes	no	yes	yes	yes	no
CROT	no	no	yes	no	yes	no
LOC285540	no	no	no	no	no	no
LOC100130557	no	no	no	no	no	no
DNAJC3	no	no	yes	no	yes	no
SH3KBP1	no	no	no	no	no	no
HIPK1	no	no	no	no	yes	no
GNA14	no	no	no	yes	no	yes
PPIL3	no	no	no	yes	no	no
ILF3-AS1	no	no	no	no	no	no
GPBAR1	yes	yes	yes	yes	yes	yes
C6orf147	no	no	no	no	no	no
LINC00310	no	no	no	no	no	no
CASP10	no	no	no	no	no	no
KAT6B	no	no	no	no	no	no
C2CD4B	no	no	no	no	no	no
OTX1	no	no	no	no	no	no
SLU7	yes	no	yes	yes	yes	no
HCG27	no	no	no	no	no	no
TEFM	no	no	yes	yes	yes	no
IMPACT	no	no	no	no	no	no
KIAA0317	no	no	no	yes	yes	no
TRIM36	yes	yes	yes	yes	yes	no
ZNF256	yes	no	yes	yes	no	no
LOC256880	no	no	no	no	no	no
PDGFRA	no	no	yes	no	yes	no
ZNF789	no	no	no	no	no	no
KIAA1210	no	no	no	no	no	no
RYK	yes	no	no	no	no	yes
KIAA0907	no	no	yes	no	no	no
KIAA0020	yes	no	yes	yes	yes	no
DIS3	no	no	yes	yes	yes	no
BBS4	no	no	no	no	no	no
SUSD2	no	no	no	no	no	no
CDKN1A	yes	no	no	no	no	no
ZMAT3	no	no	no	no	no	no
NPHP3	no	no	no	no	no	no
SFTPB	no	no	no	no	no	no
CITED2	no	no	no	no	no	no
TTC14	yes	no	no	no	no	no
CTH	yes	no	yes	no	yes	no
SAMD5	no	no	no	no	no	no
STK31	no	no	no	no	no	no
LOC220729	no	no	no	no	no	no
DDX20	no	no	yes	yes	yes	no
EPN2	no	no	no	no	no	yes
SH3GL2	yes	yes	yes	no	no	no
RLF	yes	no	yes	yes	yes	no
ARHGAP42	no	no	yes	yes	yes	yes
C9orf66	no	no	no	no	no	no
FAM120C	no	no	no	no	no	yes
SIPA1L2	no	no	yes	yes	no	no
SETD5-AS1	no	no	no	no	no	no
TNFRSF10D	yes	no	no	no	yes	no
DDX58	no	no	no	no	no	no
THOC5	yes	yes	yes	yes	yes	yes
CDKN2B	no	no	no	no	no	no
FAM189A2	no	yes	yes	yes	yes	yes
LINC00115	no	no	no	no	no	no
PDPK1	no	no	no	yes	no	yes
CNNM4	yes	yes	yes	yes	yes	yes
SGMS1	no	no	no	no	no	no
ARL14EP	no	no	no	no	no	no
C5orf44	no	no	no	no	no	no
PDSS1	yes	yes	yes	yes	yes	no
TRIM43	yes	yes	yes	yes	yes	yes
DKFZP434I0714	no	no	no	no	no	yes
MTF1	no	no	yes	yes	yes	no
GLMN	yes	no	yes	yes	yes	yes
CENPI	no	no	no	no	no	no
SYNJ1	yes	yes	yes	yes	yes	yes
SGSH	yes	no	no	no	no	no
RBM7	yes	no	yes	yes	yes	yes
ZBTB10	no	no	yes	yes	yes	no
TP53BP2	yes	no	yes	yes	yes	no
PACRGL	no	no	yes	no	no	no
TMTC1	no	no	no	no	no	no
KIAA1429	yes	no	no	yes	yes	no
DSEL	no	no	no	no	no	yes
LMO4	yes	no	yes	no	yes	no
ZNF473	no	no	yes	yes	no	no
ZNF827	no	no	no	no	no	no
LOC100505659	no	no	no	no	no	no
SFT2D2	yes	no	yes	yes	yes	yes
MT-ND2	no	no	no	no	no	no
ZNF674-AS1	no	no	no	no	no	yes
MED31	yes	no	yes	yes	yes	yes
FAM188A	no	no	yes	yes	yes	no
LOC100507373	no	no	no	no	no	no
CETN3	no	no	no	no	no	no
MAN1A1	no	no	yes	no	yes	no

## Sheet: Downregulated genes
Table S3: Shared differentially downregulated genes between 8.5h induced DIE cells and other datasets.
					Jagganathan
Gene	Geng	Rickard	Heuvel	iDUX4	enDUX4	vDUX4
ID1	yes	no	yes	no	no	no
ID3	yes	no	yes	yes	no	no
CDC42EP1	no	no	yes	no	yes	yes
ST6GAL1	no	no	no	no	no	no
PPP1R18	no	no	yes	yes	yes	no
MEX3A	no	no	no	no	no	no
EFNB1	no	no	no	yes	no	no
SHISA3	no	no	no	no	no	no
SAPCD2	no	no	yes	no	no	no
GLIS2	no	no	yes	yes	yes	no
NAT8L	no	no	no	no	no	no
HDAC9	no	no	no	no	no	no
SOX12	no	no	yes	no	yes	no
ZC3H4	no	no	yes	no	no	no
PHF23	no	no	no	no	no	no
SOGA1	no	no	yes	no	no	no
HES7	no	no	no	no	no	no
PLEKHG3	no	no	yes	no	no	no
SIX5	yes	no	yes	no	yes	no
FAM155B	no	no	no	no	no	no
PPP1R9B	no	no	yes	yes	yes	no
RARG	no	no	yes	yes	yes	no
FAM57A	yes	no	yes	yes	no	no
NR2F6	no	no	no	no	yes	no
NR2F2	no	no	yes	yes	no	no
ITPRIPL2	no	no	yes	yes	no	no
RILPL1	yes	no	yes	no	no	no
ARL4C	no	no	no	no	no	no
SNX33	no	no	yes	yes	yes	no
MIDN	no	no	no	no	no	no
TRIM47	yes	no	no	yes	yes	no
TGIF2	no	no	no	no	no	no
IGDCC3	no	no	no	no	no	no
DDN	no	no	no	no	no	no
SETD1B	no	no	no	no	yes	no
FOSL1	no	no	yes	no	no	no
HOXA11	no	no	yes	no	yes	no
FAM195A	no	no	no	no	no	no
EFNA2	no	no	no	no	no	no
E2F2	no	no	no	no	no	no
CITED4	no	no	no	no	no	no
BEND4	no	no	no	no	no	no
SAMD10	no	no	no	no	no	no
FAM78A	no	no	no	yes	no	no
SOX13	no	no	no	yes	no	no
ORAI1	no	no	yes	no	no	no
DUSP16	no	no	no	no	no	no
TGIF1	no	no	no	yes	yes	yes
CEBPB	yes	no	yes	yes	yes	no
LDB2	no	no	no	no	no	no
EN2	no	no	no	no	no	no
PLCL2	no	no	no	yes	no	no
ATXN2	no	no	no	no	no	no
H19	no	no	no	no	no	no
LRFN1	no	no	no	no	no	no
TAL1	no	no	no	no	no	no
BTG2	yes	no	yes	no	yes	no
TLX1	no	no	no	no	no	no
TNS3	yes	no	yes	yes	yes	no
AJUBA	no	no	yes	no	no	no
SALL2	no	no	yes	no	no	no
NBPF3	no	no	no	no	no	no
NINJ1	yes	no	yes	yes	yes	no
RGMA	no	no	no	no	no	no
FAM124A	no	no	no	no	no	no
BCL9	no	no	no	no	no	no
TMUB1	no	no	no	no	no	no
TRIM24	no	no	no	no	no	no
ELOVL1	no	no	yes	no	yes	no
NAV1	no	no	yes	yes	yes	no
CELSR2	no	no	no	no	no	no
MLLT6	no	no	yes	no	yes	no
STK11	no	no	no	no	yes	no
PHF15	yes	no	yes	yes	yes	no
ANKRD34A	no	no	no	no	no	no
TLE3	no	no	yes	yes	no	no
SHB	no	no	no	no	no	no
SERTAD3	no	no	no	no	no	no
ZSCAN16	no	no	no	no	no	no
ELF4	no	no	no	no	yes	no
DMRTA2	no	no	no	no	no	no
DHRS3	no	no	no	no	no	no
NOG	no	no	yes	no	no	no
FAM174B	yes	no	no	no	no	no
C20orf112	no	no	no	no	no	no
SPSB4	no	no	no	no	no	no
FADD	no	no	yes	no	no	no
IQCE	no	no	yes	no	yes	no
BBC3	no	no	no	no	yes	no
RTN4R	no	no	no	no	no	no
EPC1	no	no	no	no	no	no
ERF	no	no	yes	no	no	no
NAB2	no	no	yes	no	no	no
TRIM54	no	no	no	no	no	no
PLEKHO1	no	no	yes	no	yes	no
DDIT4	yes	no	yes	yes	yes	no
CHKA	no	no	no	no	no	no
BCOR	no	no	no	no	no	no
PPP3CC	yes	no	yes	no	yes	no
CHST3	no	no	yes	yes	no	no
GIT1	no	no	yes	no	no	no
CD97	no	no	yes	no	yes	no
IRX3	no	no	yes	no	no	no
TMEM189	no	no	no	no	yes	no
GSE1	no	no	yes	no	no	no
TBX5	no	no	no	no	no	no
PTCH1	no	no	no	no	no	no
ZNF48	no	no	no	no	no	no
TPRN	no	no	no	no	no	no
CCDC85B	no	no	yes	no	yes	no
TIGD5	yes	no	yes	no	no	no
INSR	no	no	no	no	no	no
WDR89	no	no	no	no	no	no
ST3GAL1	no	no	no	no	no	no
GAS2L1	no	no	yes	no	no	no
LEF1	no	no	no	no	no	no
JAG2	no	no	no	no	no	no
LRFN4	no	no	yes	no	no	no
