# Supplementary material for: Considerations and practical implications of performing a phenotypic CRISPR/Cas survival screen
Source: PLoS One. 2022 Feb 17;17(2):e0263262. doi: 10.1371/journal.pone.0263262 (PMC8853573; doi:10.1371/journal.pone.0263262)
Supplement: S4 Table — (XLSX) [file pone.0263262.s012.xlsx]

## Sheet: Low-early
S4 Table: Enriched sgRNAs and their corresponding genes. Screen: Low doxycyline-early harvest
Gene	chr	Pert. 1	Pert. 2	Pert. 3	Pert. 4	LFC 1	LFC 2	LFC 3	LFC 4	-LogP 1	-LogP 2	-LogP 3	-LogP 4
PAFAH1B3	chr19q	CCAAAGTTAAGTGCATGCAG	CTCATTCACCAGTTGCACAA	GTCCCCGATGAAGACGACTT	TGGGTGGGCACCAACAACCA	0.32	1.3	-0.37	0.15	1.16	1.59	1.13	1.15
RINL	chr19q	AGATCCTGTGCAGATCGGCA	GACCAGAGACTGGACGTGAA	GGCAAAGGACTCCTACATCA	TGTGCGGAGTCGTGTCCACA	-0.38	-0.75	1.56	0.71	0.623	0.569	1.93	1.28
LGALS7B	chr19q	CACAAGTCCTCACTGCCCGA	CCATGTAAACCTGCTGTGCG	CCGGGGGTTGAAATGCAGGG	GCGATGATGAGCACCTCGAA	-0.1	-0.33	1.26	0.99	0.69	0.59	1.88	0.93
MED25	chr19q	AGTTGTGCATCCAGAGTACG	CAGATGTGAGCCAGGACCCG	GGGAGCGTGACATTGTACGT	TATCCATACCTGGTACTGCG	0.93	1.38	0.32	0.18	2.3	2.94	2.12	1.2
CD177	chr19q	AAAGCGGGAGGGAGTTAACG	ACGTTGATGCTCATTGAGAG	GAATACCGAGATGTGCGAGG	GTTTCCGTGTGTCATAATGG	0.55	-0.11	0.35	1	1.85	1.01	1.59	2.21
CDH10	chr5p	CACAAGGCGAATTGATAGGG	GGTCCTAGGTAATAAAAACG	TGGCGCTGTTCCCATATGAA	TTGACCGTGAACTATCTCAG	-0.69	1.34	0.86	-1.25	0.397	2.19	1.18	0.257
USH2A	chr1	ACTGACGAGGACATACCCGA	CTTGACGATTAGGCACACAC	GCATCCTAGAAAATCCAATG	TCTCTCAGAATAAACGACCC	1.01	-1.44	0.23	1.05	1.84	0.165	1.04	2.4
TMEM57	chr1	ACTCCAGGACAAAATCTGCT	GAGCAGCAAATGGACGACAA	GTTCAGTACGTATGGCACAC	TCGATCCTTATACACCACAA	0.04	1.41	0.14	1.02	1.21	2.42	1.57	2.37
NBPF4/6	chr1	ACAAAGTGCTCCAATAAGGG	CTCCAATAAGGGTGGTAGGA	GTGAGATCAGGAAATCCCTG	TTACCCTACAGGCTCAGCAG	1.66	0.27	0.12	0.68	2.55	1.82	1.28	2.29
S100A7L2	chr1	AGGTCTGGTGAACTTGATGA	CCCCACTCACACAGCCACTG	GATGGTAGGATGGACATGCC	GCAAAGATGAATATCCCTCT	1.01	0.44	0.37	0.03	2.31	2.28	1.35	1.01
UBE2D1	chr10	CAGCCTGATAGCGCATATCA	CCATAATAGTGGCTTGCCAG	GGTTTAAAAGGATAATCTGT	GTATTTGTCTCGATATTCTG	-0.07	0.14	1.8	0.7	1.4	1.57	1.97	1.89
TBATA	chr10	ACTGAGGCGTCCAAAGCAGT	CCGGAAAAGACAGTTGACTC	GGCCGCCGCAGATCTCACCA	TGGGGGTTCCGATTAGACTG	-1.22	1.2	-1.01	0.85	0.275	2.18	0.384	1.12
NCOA4	chr10	ACAGACCTGACTGTTCTCCA	AGATTGGCTAGTGACTCCCC	GAGGTGTAGTGATGCACGGA	GGTGTGGAGATTGAAAACCT	0.3	1.64	-0.41	-0.05	1.09	1.31	1.08	1.08
CISD1	chr10	ACTTCCAGTTCCAGCGTACG	CAAAAGCATGTACTATCTTG	CAGCAGTTACCATTGCTGCT	GGTTGTCTTTCTGGATGTGA	-1.38	2.01	-0.63	-0.37	0.192	1.53	0.415	0.427
METTL10	chr10	AAGTACCAACAAGTTCAACC	ATATGTGAAATCTCTCTCCA	GGAGGACGGTTTCGTCCCGT	GTATGAATCGACTAATAAGG	1.32	-0.42	1.02	-0.98	2.41	0.536	1.17	0.422
OR5M9	chr11	CAGGCAATCTGGATGAGAGG	CCGCAAAAGACAGATGACTC	CTGCACCAAGCATCCCACAT	GAGTGATCATGTAAACCGCT	-1.83	-0.27	0.77	1.59	0.0452	0.696	1.29	2.04
RPS25	chr11	AGACCCAGTGAACAAATCCG	GACAAGAAGAAGAAGGACGC	GGTGAGCAGAAGTGGTCCAA	TAAACTTATAACCCCAGCTG	2.27	-0.98	-0.79	1.66	3.04	0.38	0.421	1.72
BUD13	chr11	CCTCCTAGGAGATGAATCCG	CGGTGTCTAGGTCTATTCCG	GACATTAGGAGCCAAATCAG	TCATGACGAGCCCCTCTGAG	-0.31	1.11	0.54	0.59	1.07	2.85	1.28	1.66
OR5B3	chr11	AAGGGGAACGTTATAAAGAG	AGGAATCCAGCCATGACGAT	ATATCAATACAATAATTCCC	GAATGCCTCCATCCACACTG	0.47	-0.16	1.55	-0.47	1.27	0.989	1.42	0.866
RAB21	chr12	AATAGGTAATAAAATAGACT	AGTAAATTGGACCCAATGCA	CCACCTTGAACGAGTAGGCT	GTTCACTTACCCATATGGCA	1.24	-0.79	-1.93	1.82	1.41	0.379	0.0283	2.66
GTSF1	chr12	GTCTTGCAGTCAACCAAACC	TCATCTTATCAAGTGCAGAA	TGACAAAAACCATCAAATCA	TGATGACTAATTTCAGCTCG	-0.91	1.06	1.1	0.56	0.476	2.46	2.92	1.07
STYK1	chr12	AAAGTTTGAGCTTTACCTTG	GAAAAACAAGTATATCACAT	GCCACTTAAGGAGACATCCG	TCGAGCCAATATGAACACTG	0.28	1.51	-1.51	0.06	1.26	1.35	0.136	1.04
ZNF10	chr12	AATGACAACTCTCTTACTCA	GCAAGTAACAGTAATGAATG	GTCCAATGAGGTGAGAACTC	TCAAATCATCAGTTTCCAGC	1.09	0.96	-0.48	-0.4	2.34	1.06	0.555	0.97
NFE2	chr12	AAGTTGACAATCTTGTCCGT	AGGGCTAAGGGGTCTTGGAG	ATGTTGCCATAGGAGTATGG	GTGAGTAGGGGTACTCCACT	-1.25	1.8	0.18	0.1	0.256	1.45	1.4	0.859
NAA25	chr12	AGTATATACTACCAACCCAA	GAAGAAAGTTCCCAATAGTG	TGTAACGATGAGTACAAACT	TTGCACAAGTCCGTACTGAA	1.66	-0.84	-0.3	-1.61	1.32	0.376	0.429	0.0968
VCPKMT	chr14	CTCGCACAAAGCTCCGCAGT	GCCATCAGTATGAAGTCGGG	GCCCGCCAGCTCTTACCCGA	TGGCGTGGGTTGCGTTGTGT	0.24	1.1	0.15	0.31	1.09	2.79	1.07	1.85
GOLGA6L4	chr15	AGAAGCTGTTAGAACAGGAG	GGCTACGTGAACATGAGGAG	TGCATCCTCTACTACCCTGG	NA	1.13	1.08	1.62	NA	2.16	1.56	6.83	NA
GOLGA6L10	chr15	CCAGTACCAAGAACTAGCAG	CCTGACACAGCCACTTCTGG	GGAGAGGCTACATGAACAGG	GGAGAGGCTATGTGAACAGG	-0.53	1.19	1.26	1.42	2.16	3.54	5.1	5.89
CHRNA5	chr15	AAAACAGTCATCAGGTACAA	ACAGGGTATTATAAGGAACA	GGGAGATTGTGAGTGCAACA	TGATCTCTTCAATAACCAGA	0.37	0.39	0.29	1.03	1.25	2.28	1.03	3.42
GOLGA6C	chr15	AAAACAAGTCCAGCTAGAGC	AGCGTATTCAAGAATTGGAG	GGGAAAGCTCCAATCCCAGG	TTGTAGCTGTTCCACCACAG	0.15	0.89	0.71	1.27	1.15	2.79	2.23	3.39
GOLGA6L9	chr15	CCTGACACATTCACTTCTGG	TCTTACCTCCAGATCCTGCA	TGAACAGGAGACAGGAGGAG	TGGCCCCACAGCCCCCAGCA	-0.76	0.82	-0.25	1.27	0.76	1.06	0.98	3.34
ST20-MTHFS	chr15	CAGGAGACTCACCTGAACCT	CCGGTTCCAGAGCAATCACA	GGTGAGAATAGAATCACCAG	TGCCATGTTTGTCAAACCCA	0.68	1.03	0.19	0.75	2.23	2.63	1.96	2.51
ANKDD1A	chr15	ACTTACATGATCAACCACGT	GTAGCCACTTACATTGTCCA	TGCGGTAGGGGCCCTCACAG	TGTGCTGGCGTTCATAATGG	0.41	0.41	-1.35	1.09	1.06	1.3	0.206	2.41
VWA9	chr15	AATATCGTTCAGCAAGAATG	AGCGATTGTTCAATTAGGGT	ATCCCTAAAGTCATTAACAC	TTACCTATAGCACTTAACAA	0.7	0.05	1.21	0.75	1.98	1.12	3.38	2.38
CYP1A2	chr15	CAGCGGCAACCTCATCCCAC	CTTCGACCCTTACAATCAGG	GCACGGGCGTGGAGCCAATG	GTCAGCACATGCCCGAGCAA	0.92	1.06	0.15	0.64	2.8	3.16	1.04	2.27
CCDC33	chr15	AGGAAGGACTGATTCCACAG	AGGAGATGAACAACTACCGG	CCCGGGCAATCACCACTATG	GAATGTGGAGATCCAAGCTG	-0.23	0.89	-0.09	1.29	1	1.48	1.16	2.24
CYP1A1	chr15	AATTGGCTCCACACCCGTGG	CCTGAATAATAATTTCGGGG	GCACTACAAAACCTTTGAGA	GTTGTGACTGTGTCAAACCC	-0.03	1.43	0.3	0.51	1.22	2.11	1.5	2.06
SMAD3	chr15	AGAAGCGCTCCGAATTGGAG	CTACCTGGAATATTGCTCTG	TCCCCAGCACATAATAACTT	TGGCGTGGCACCAACACAGG	0.27	0.06	1.1	0.48	1.45	1.07	2.44	1.95
EMC7	chr15	CGAAGTGATATCCACTCGAA	GAGATCGCTTCAAGATTGAG	TTCTCCGTCTACCAGCACTC	TTTATTAAAAGGGAATCGTG	1.16	0.35	-0.59	0.72	2.23	1.1	0.8	1.95
EFTUD1	chr15	AAAACCCCCAAAAGTTGACA	AGGAATGAAACTGTTAAACC	TATATAGTAATCTCCCCACA	TATTAATCACTAAAACCGGA	-0.71	0.11	-0.46	1.99	0.507	0.755	0.66	1.51
RASL12	chr15	AGTGAATATGACCCCAACTT	CAGGCAAGTCACCAAGGCAG	GCTGCTTGCCTTGCACGCGA	TGCTGCTATCAAAGCTCTGG	0.56	1.31	-0.07	0.01	1.6	1.97	1.17	1.22
UBE2Q2L	chr15	AGTGCTGGGTCAAGGCCAGG	GAAAACGGACTCGTTGATGG	TGGAAAGGCGCATTGTACCC	TTGAGCGATCCCTCTATCCC	1.12	1.35	1.2	0.91	2.62	6.04	4.36	1.18
ADAMTS7	chr15	GAAAAGCATCAACATGAAGG	GCCCGTAGGACAGATCCTCG	GGACGCCAGGTGGCACCGAG	TTCTACGAGCTACAATACCG	0.52	0.79	1.07	0.36	2.06	2.79	3.72	1.05
GOLGA8R	chr15	ATCTGAGAGAACGTTCCATG	CCTGAGACAGCCACTTCCGG	GAAAGCCGAAAGGGAGCTAG	TGAACATATAGAAGGAGAGA	-0.3	2.25	-0.39	-0.56	0.87	1.41	0.84	0.7
ODF3L1	chr15	CCGGCGCCCATACAGAGTGA	GCTCACGCTTCTCTGAGTGC	TGAGAAGATCCACCCACCGG	TGTCCATCCTTACAGGTCCG	-0.02	0.92	1.4	-1.23	1.16	1.21	2.27	0.268
RPL4	chr15	ATTACCAGGGATGTTTCTGA	CAGACTAGTGCTGAGTCTTG	GAAAAATAGATGTGTCGTGG	TTTGTTAGGTCATCGTATTG	0.24	1.05	1.3	-1.43	1.16	1.87	2.45	0.168
HSD3B7	chr16	AGCCGTGTGGATGACCACAT	CCTGTGCACTGCTTCGTATG	CCTTCACCGTAGATGCCCGT	CTTGTGTGCAGACCGGAACA	0.11	-0.24	0.67	1.89	1.46	1.45	1.49	1.83
PDZD9	chr16	AGGCCAAATTCCCAGTAACA	CAATATCCATCTCCAGAGAC	GGGTGATGCACAGTTGACCA	TATATCCTAACACATTGGCA	-0.87	1.69	-0.21	-1.2	0.375	1.33	0.454	0.284
CCL8	chr17	ATAGGAAAATTCCTATCCAG	ATTGATCACGTTAAAGCAGC	CACCAACATCCAATGTCCCA	GCAGCCACTTTCAGCCCTCA	1.62	-0.95	-0.66	0.07	1.3	0.405	0.442	0.7
SUMO2	chr17	ATATTAATTTGAAGGTGGCG	CAGATCAGATTCCGATTTGA	CATGGCCGACGAAAAGCCCA	CCTATTGTGAACGACAGGTG	-0.51	-0.03	1.66	-1.28	0.475	0.58	1.32	0.238
MALT1	chr18	GAAGAACAAATCTGGCAGCG	TGAGACCAAAAAGCTATACA	TGTTCTTATTGGATATGTGT	TTATTATATTATGCAGGACA	0.25	1.32	0.43	0.81	1.07	1.91	1.61	1.67
SEPT10	chr2	AAATCCCACTGTATTCACAA	ATGGATGCGAGAATCATGGT	CCAGATATACCAGTTCCCAA	GCAAACTCTCAAAACCAACA	1.19	-0.93	0.41	0.93	2.41	0.456	1.11	2.29
CGREF1	chr2	CCCCAAAGGATGGAGTCACA	CTCCATGACTATGACCAGAG	GCTACCTAAAGGGACTAGGA	GGACAAAGTGCTCGAGACCC	-0.21	0.57	-0.05	1.5	1.07	1.53	1.25	1.63
KANSL1L	chr2	AACTAACAGGCACATTTGAG	CTTGTAGACAGAGCACGAGT	TGGCTAATGGCATTTACAGG	TTATAAACAAAAGAAATTAG	0.35	0.12	-0.45	1.67	1.32	1.18	1.01	1.49
AMER3	chr2	AAAGCCAGCTCCATCGACAC	CTGGAGAGCAAGGTTCCCAG	GACTCACGACAGCATGTCTG	TTCCCACGGGACAGCTACAG	-0.28	1.78	-0.76	0.48	0.687	1.45	0.613	1.39
SPAG16	chr2	AAAGACATCCTAGTCTCCTG	TCACGAAGACCTTTCTGAGT	TCATGTAACACCCTTATAGT	TGACTGAACTTAGAACTGTT	0.1	-0.52	1.62	-0.08	1.02	0.743	1.31	0.896
C2orf80	chr2	AGGCAGAGAGATGAAACTCG	ATTAGGAAAATACCACTCCA	ATTATATTGGCATCAGACTT	GGAAGTCTTTAAAATTTATG	-1.92	1.68	0.33	-1.29	0.03	1.33	1.14	0.47
MGME1	chr20	AGGAAGTAGAGAAAGCCACA	CAGCGGATGATTCTGGAACT	CGTCGCCCAGACCCCGGGAT	GGAAAGCATACTTTCACCCC	1.9	0.24	-1.62	0.76	2.02	1.46	0.0958	1.86
GNAS	chr20	AGATTCCAGAAGTCAGGACA	CAGGCACGTTCATCACACTC	CCCACCAGCATGTTTGACGT	CTTTAAAAGGGGCGGCGAAG	0.07	1.05	0.11	0.21	0.919	2.46	1.03	1.47
NSFL1C	chr20	AGGAGGTGGCTACCGCCTTG	CGGCCGACTCGAGAAAGAAG	CTTCGGAGGCTAGCTCACGG	GAAGAAAAGTCCCAACGAGC	0.21	-1.1	0.07	1.11	1.07	0.346	0.92	1.37
TTC3	chr21	AATCACGAAATGGCCAACGG	CTGATGCGTATAAAACCCTA	TCTTCTAATTCTCCTAAACC	TGTCAATCACAACAAAACGA	0.35	0.41	0.33	1.03	1.3	2.22	1.03	3.59
BAGE2	chr21	ACTGAAATCCTGAAAGGTGT	CAACCTCCAGCTCACCACAG	GGACTCCTCCTTCATCAGCC	TGGAGGTTGGAGCCTGAAGA	0.34	1.13	0.07	0.23	1.82	2.48	1.08	1.15
DOPEY2	chr21	CAACCCTAAGGAATTCATCG	CAGACTTGTTCACAGCACGA	CCGGTAGAACAATTCTACGC	GACCAATCACCAACTCACGG	1.69	-0.59	-0.46	0	1.33	0.507	0.607	0.802
SNRPD3	chr22	AAAGTACTGCATGAGGCCGA	ACACCGGTGAGGTATATCGG	CACATACAGAGATGGCCGAG	CTGGAGCAGGTATACATCCG	-1.13	0.29	0.85	1.28	0.329	1.16	2.03	2.18
SREBF2	chr22	ACTCGAATGACAGGACACTG	AGTGCAACGGTCATTCACCC	CATGTGTACATCGGAACAGG	GCTGCATTCTGGTATATCAA	-1.08	-0.02	-1.66	1.83	0.397	0.593	0.0829	1.42
L3MBTL2	chr22	AACCTGACATCTTGATGCCG	CCGGAGTTATAACAGCAGTG	CTCATCAACTCACTCCGTGG	GGTCCCACTCTATGACCAGT	-0.26	1.8	0.3	-1.27	0.715	1.4	1.09	0.245
C22orf46	chr22	ACAGTTTCGCACCTCATGGA	AGCAGGTTGCCACAGCACTG	ATTCTCAACAATGCGCACAA	GAGTGGGTGTGGACACCCGA	0.18	0.29	1.25	-1.35	1.05	1.14	1.69	0.205
OR5K1	chr3	ACATTGGTGTGTGAAGCCGA	CAAACTAATATTCCCCACCA	CTGCATTCAGATGACCACAG	GGTTGCATATGGCCACATAG	0.18	1.53	0.38	0.51	1.18	2.33	1.31	1.97
MRAS	chr3	AATCTCCGTATGTTTCAGGT	ATCATCGGGAATGACTCCCT	CAACCTCCCCACATACAAGC	GGAGCAATACATGCGCACGG	-1.21	-1.12	1.76	-1.57	0.438	0.9	1.37	0.113
RPSA	chr3	CATAAATCTCAAGAGGACCT	GGCCATAGAATTCTCTCTGG	NA	TACACAGCGCAATGGTAGGT	0.48	1.56	NA	-1.86	1.4	1.7	NA	0.0292
PTTG2	chr4	CTTCAATCAAAGCATTAGAT	GTAGCTTTAGGTAAGGCTGA	TCAAAGTCTAGAAGATTGAA	TTCTGGATAGGCGTCATCTG	1.1	0.41	0.51	1.4	2.75	1.21	2.51	3.96
PRSS48	chr4	AGAATGGTAATCTCTATCTG	GCTGGCAAGAAGATACCGAT	GTATCAACCTCTCACTGACG	TGGCTAGGATCGATTACAGT	-0.73	0.59	0.6	1.15	0.644	1.09	1.7	3.01
PDE6B	chr4	CAGCGGCCTTCCAAGCTACG	CATGAATGGCAAAGACGTCG	CGTCTTCCCACTGGACATCG	GAATTCGTAGATGTCAAATG	0.3	-1.74	-1.05	2.15	1.07	0.0617	0.391	1.62
MRPL2	chr6	ATCTTGAACTCTAACCACAT	GGGCCACAGAAGTAAGAACT	TCATTCGATAACGTTGCTTG	TTGTTGATGAGGGTCCCCAC	0.06	0.73	0.54	1.03	1.02	2.44	1.95	2.85
RPF2	chr6	ATCGCCAGCAAATATCAGCA	CCTCAGAACCAGATCCAATG	GGCGGATATTTGATACTGTG	TGGTAGTCATACATACGACC	0.19	0.82	-0.78	1.03	1.02	1.7	0.591	2.13
NR2E1	chr6	CGGTGTCCACCACTCCAGAG	CTACTTCCGTGGACACAAGG	GAAGTCAACATGAACAAAGA	TGATTCACACACCGACTCCG	-1.19	-1.27	1.17	0.47	0.428	0.246	1.43	1.1
IGF2R	chr6	GCTCAAAGATCCATTCGCCG	GTGTGCACTACTTTGAGTGG	TAATCCACTCAATTTCATAG	TTCTGTCTTAGACAGCACAC	1.46	1.25	-1.48	-0.88	2.68	1.24	0.149	0.375
HECA	chr6	CCTGCAGTGCTTCTACGAGT	GACTGGCGCCGCGAACGCTG	GAGAGGATGGAGTAGCCCGT	TGTGAGTGAGGAGTTCGGAG	-0.97	0.29	1.68	-1.5	0.379	1.06	1.33	0.138
GJA1	chr6	AAGCCTACTCAACTGCTGGA	GGAAACAGTCCACCTGATGT	TGAGCCAGGTACAAGAGTGT	TGGTAAGGTGAAAATGCGAG	-0.04	1.73	0.3	-1.93	1.08	1.36	1.11	0.0287
CYCS	chr7	GGCTGTGTAAGAGTATCCAG	TCTTCCGCCCAAAGAGACCA	TCTTGTTTAGGCATCATCTG	TGCCACACCGTTGAAAAGGG	1.81	1.41	0.43	0.51	4.05	2.82	1.41	2.76
NUB1	chr7	GGCTCACAATGTGAAAGCGA	GGGATCCGAAACTATCACAG	TCCTCCAGCTGGATATAGTG	TTAGACATAGCTAACCAGAC	0.11	-1.3	-0.2	1.79	0.804	0.229	0.758	1.39
ZNF/626/680	chr7	AATGCCTGGACACTGCACAA	GGCCATAGAATTCTCTCTGG	TCCAAACAGGTTATCAGGTG	TTTCAAAAAGTGATACTGAG	-0.13	1.56	-0.43	0.97	0.61	1.98	0.56	1.11
PDAP1	chr7	AAAAGCGCAAAGGCGTTGAA	ACTGGATCTGGACGGGCCAA	CATCGAGAACCCCAACCGGG	GAGGCAGTATACAAGCCCTG	0.44	-1.38	1.37	-0.48	1.2	0.191	1.35	0.491
ISCA1	chr9	AAAGTTGGTGTCCGAACCAG	GATGAAGAAGTTATTCAAGA	GCGAGCACTCACCAGGGTGA	TCACAGCCCGGACAGTTGCC	1.72	0.87	-0.35	-0.24	2.2	1.35	0.734	1.21
DMRT2	chr9	AGAGGAGGGTGTCGCTAATG	AGAGTTGGAGAACATTATGC	CAGCGGAGACTTATGTAGGA	CATGGTTAAATCAAGGCAGG	0.65	-1.18	1.35	0.29	1.79	0.296	2.01	1.19
GPR21	chr9	ACACAAAGGATATCAGCGAA	ACCAAATATCTGGCAAGTCA	GATTTGGCTATACTCGACCC	TAAAATAACTTGTAGTGTGA	-0.83	1.16	1.01	0.15	0.545	2.41	1.6	1.09
UXT	chrX	CAGGAAAAAACCATATCCCA	GCACTCGGAGTTATATATGC	GGTGCTGGACCATCGAGACA	TAACTTCTTCGTTGACACAG	0.85	-0.66	-0.13	1.23	1.13	0.713	0.932	2.18
PLCXD1	chrX	CGGACCATTTCAGCACGACA	CTGTATCAAGAACATCTTCG	GAAGTCCCCCATTTCGCACG	TGCCGACATCCAGTCCTCGT	0.6	-0.29	-0.12	1.72	1.35	0.951	1.34	1.7
UPRT	chrX	CGAACTCTCCCGGCAGATCG	GCTGCCATATAAAGAATGCA	TAGAATGGGCGTACCCCGTG	TGGTCCAGGATCAGATCGCC	0.67	1.23	0.02	0.05	1.83	2.3	1.13	1.32
BMX	chrX	GGGAAGACTTCCCTGACTGG	GGGGTTACCCCTTATCTCTG	GGTTAGAAATTCGAGCCAAG	TGTTGGCCTTTGTTGACACA	0.57	1.52	-1.13	0.38	1.62	2.31	0.325	1.26
FUNDC2	chrX	ACACACGTAGAGGATCTGCG	GCCCTTACCTTGACTGGACG	GCTTCTTAGCAAATTCCGCA	TTCAGCAGAAAAGTATAGCG	1.23	0.44	0.22	0.1	2.58	1.79	1.37	1.13
RNF113A	chrX	ATACAGAAGACCCGTGACAG	GAGGATGACAAGATCTATCG	TGAGCCCGAGAGTCTCGGCG	TGTAATCTGAACGGTCATGG	0.29	1.02	0.83	-0.23	1.48	2.14	2.01	1.02
CXorf36	chrX	CATTGCATTTATCAAGACCG	CCAGTCTAAAGATCTCCACA	GCAGCGACTCCTGGATCGCG	GTGTCCTGCGGAAAACAGAG	0.42	1.22	-0.24	-0.41	1.12	1.31	1.08	0.737

## Sheet: High-early
Table S4: Enriched sgRNA's and their corresponding genes. Screen: HIgh doxycyline-early harvest
Gene	chr	Pert. 1	Pert. 2	Pert. 3	Pert. 4	LFC 1	LFC 2	LFC 3	LFC 4	-LogP 1	-LogP 2	-LogP 3	-LogP 4
PLAUR	chr19q	CAACACCACCAAATGCAACG	GACCAACGGGGATTGCCGTG	GGGTTAGACTTGTGCAACCA	GTGACCCACTGGATCCAGGA	1.09	-0.1	0.51	0.33	2.46	1.09	1.79	1.67
HPN	chr19q	AGAGCAGGGATCCCCCACAG	GAAAGGGAAGATAGCCCCCG	GGCGGGCGCCAATGGCACGT	TGGTCTTTGACAAGACGGAA	1.21	-0.12	-0.17	0.29	1.38	1.14	0.814	1.23
SNRPD2	chr19q	ACCCAGCACTCACCTATCGA	GCGGCAGTTGATGAGCACTT	TGGAGAACGTGAAGGAGATG	TGTGAGCACAGAGAGTGGAC	0.34	0.43	-0.09	1.43	1.6	1.74	1.23	2.5
MED25	chr19q	AGTTGTGCATCCAGAGTACG	CAGATGTGAGCCAGGACCCG	GGGAGCGTGACATTGTACGT	TATCCATACCTGGTACTGCG	0.6	1.24	1.73	0.91	1.37	4.17	5.47	2.7
NBPF4/6	chr1	ACAAAGTGCTCCAATAAGGG	CTCCAATAAGGGTGGTAGGA	GTGAGATCAGGAAATCCCTG	TTACCCTACAGGCTCAGCAG	1.39	0.4	0.6	0.86	2.73	0.94	1.74	2.44
OR4F29	chr1	GACCATGAACTGCAATCTGT	GCACAGAGGAAAACACTAGG	TCATAATGGTCAGATAGTGG	TGGTCACAGAAAACACAATG	1.04	0.1	0.46	0.49	2.97	1.73	2.26	2.38
CISD1	chr10	ACTTCCAGTTCCAGCGTACG	CAAAAGCATGTACTATCTTG	CAGCAGTTACCATTGCTGCT	GGTTGTCTTTCTGGATGTGA	-0.06	1.22	0.33	0.28	1.15	2.27	1.88	1.33
NCOA4	chr10	ACAGACCTGACTGTTCTCCA	AGATTGGCTAGTGACTCCCC	GAGGTGTAGTGATGCACGGA	GGTGTGGAGATTGAAAACCT	-0.72	1.76	-0.21	0.11	0.231	1.39	0.613	0.798
RPS25	chr11	AGACCCAGTGAACAAATCCG	GACAAGAAGAAGAAGGACGC	GGTGAGCAGAAGTGGTCCAA	TAAACTTATAACCCCAGCTG	1.7	-0.45	-0.25	1.8	1.41	0.548	0.575	3.12
MTRNR2L2/8	chr11	AAATTGACCTGCCCGTGAAG	ATACTATGCCCGCCTCTTCA	CTTGTATGAATGGCTCCACG	TTGTATGAATGGCTCCACGA	-0.09	-0.87	1.27	2.09	0.68	0.23	1.37	2.2
OR5B3	chr11	AAGGGGAACGTTATAAAGAG	AGGAATCCAGCCATGACGAT	ATATCAATACAATAATTCCC	GAATGCCTCCATCCACACTG	0.3	0.25	1.05	-0.3	1.26	1.08	2.11	0.957
CYB561A3	chr11	CCTTCGTCCTCACTGTTGTG	GAGGATGCACATAGAGCCCA	GCTTATGGTTGCTGGCATGG	TTGGGCCCCACCCACGACTG	-0.06	1.26	0.17	-0.08	0.989	1.77	1.16	0.937
SNRPF	chr12	ACTAACAGGAAAGCCAGTGA	AGATGGCTACATGAACATGC	GCTTTCCTGTTAGTCCATTG	GTGATGGTGAAACTTAAGTG	0.21	0.28	0.53	1.11	1.1	1.83	2.25	3.35
PRMT8	chr12	AGACCGGGCAGCTTTGTACG	CTATGAGTCCATGCTCAACA	GATCATTAAGGCCAACCACT	GTCGAAGTAATAATCTCTCG	0.59	-1.15	-0.65	1.03	1.07	0.0427	0.43	1.96
LRP6	chr12	AAGTGTTAACCAATACTACA	ACGACAAAACATGATCCGAA	GTCGAGATGAGTGAAAGACG	TTGCCTTAGATCCTTCAAGT	1.01	0.38	-0.06	0.24	2.08	1.85	1.06	1.47
SLC2A13	chr12	CCAAAAAACTGTATAACCGC	GGCAAGAATAATGAGTGCTA	TGCCGAGTCCCACGACCAGG	TGGTAACCAGACCATTGATG	1.12	0.76	-0.44	-0.08	2.25	1.1	0.606	0.918
GOLGA6L4	chr15	AGAAGCTGTTAGAACAGGAG	GGCTACGTGAACATGAGGAG	TGCATCCTCTACTACCCTGG	NA	1.4	0.63	0.98	NA	8.62	2.25	4.99	NA
GOLGA6L10	chr15	CCAGTACCAAGAACTAGCAG	CCTGACACAGCCACTTCTGG	GGAGAGGCTACATGAACAGG	GGAGAGGCTATGTGAACAGG	0.75	0.49	1.34	0.91	2.25	0.99	6.18	3.51
PPCDC	chr15	ATGTTCTTGTGGGTGTCACG	CAGCGACGCTGATGAATGGG	GCAGGTCAATGTGCAGAACT	GTGACAGCTGGAAGTAGCAG	0.8	0.55	-0.12	1.14	2.3	1.58	1.11	3.32
GOLGA6C	chr15	AAAACAAGTCCAGCTAGAGC	AGCGTATTCAAGAATTGGAG	GGGAAAGCTCCAATCCCAGG	TTGTAGCTGTTCCACCACAG	0.03	0.96	0.36	1.33	1.19	2.47	2.29	2.59
GOLGA6L9	chr15	CCTGACACATTCACTTCTGG	TCTTACCTCCAGATCCTGCA	TGAACAGGAGACAGGAGGAG	TGGCCCCACAGCCCCCAGCA	0.32	-0.77	1.11	0.77	1.12	0.24	3.36	2.37
THAP10	chr15	CCCGCCCCGGCACCTAAGAG	GTCATTGCCTCCGTACCAGT	TGTACAGGAGACTGGACCTG	TTAGATGGATTATCAGCATG	1.06	0.19	0.06	0.57	2.49	1.88	1.08	1.93
PEAK1	chr15	ATGACGAGCCAACTTATGCT	GAAGTGATTAGTAATGAAGG	GCGCCATCACTGGTTCACAG	GTGCAAGCCATATACTGTCG	0.54	1.02	0.16	0.17	1.85	3.01	1.07	1.78
ADAMTSL3	chr15	ATTTCTGGAATCGTCGCACG	CCAAACTATTGGCTTCGCTG	CCTTGCACAGCAACATGCGT	GCAGCAGGATCATTATATCG	-0.11	1.21	0.81	0.05	1.14	2.3	1.62	1.33
RASL12	chr15	AGTGAATATGACCCCAACTT	CAGGCAAGTCACCAAGGCAG	GCTGCTTGCCTTGCACGCGA	TGCTGCTATCAAAGCTCTGG	1.01	0.52	-0.19	0.41	2.83	1.81	1.06	1.31
UBE2Q2L	chr15	AGTGCTGGGTCAAGGCCAGG	GAAAACGGACTCGTTGATGG	TGGAAAGGCGCATTGTACCC	TTGAGCGATCCCTCTATCCC	0.97	0.78	1.43	0.57	3.93	2.48	5.29	1.23
HERC1	chr15	CCATCCCAGACAATAGAACG	CCTGGGGCAATAACTCAATG	GAGGTGGCAACAAGTCGAGG	GCAGTTCTTGATGCGACACA	0.17	0.02	1.31	0.06	1.36	0.936	2.25	1.17
OAZ2	chr15	CATCAGCTAATAATCCATCT	CCACTGTCGAAGATCCCCGG	CTTCCAGTATGAGGTCACCG	GGGCATCAGGAGCACCACAG	0.46	0.89	1.18	0.25	2.4	3.02	3.58	1.13
ODF3L1	chr15	CCGGCGCCCATACAGAGTGA	GCTCACGCTTCTCTGAGTGC	TGAGAAGATCCACCCACCGG	TGTCCATCCTTACAGGTCCG	0.14	0.52	1.02	-0.4	1.07	1.67	1.82	0.69
RPL4	chr15	ATTACCAGGGATGTTTCTGA	CAGACTAGTGCTGAGTCTTG	GAAAAATAGATGTGTCGTGG	TTTGTTAGGTCATCGTATTG	0.12	1.18	0.9	-0.48	1.13	2.41	1.59	0.524
SUMO2	chr17	ATATTAATTTGAAGGTGGCG	CAGATCAGATTCCGATTTGA	CATGGCCGACGAAAAGCCCA	CCTATTGTGAACGACAGGTG	-0.28	0.81	1.04	-1.55	0.511	1.08	2.31	0.00618
MYEOV2	chr2	CACCTCGTCCAGGTCCACGT	CTTTCCATTCCCCAGGCGGG	GGGAACATCTCGTCCACCGC	GGTGGACGAGATGTTCCCCG	-0.6	0.97	0.17	1.05	0.353	1.78	1.08	2.49
C22orf46	chr22	ACAGTTTCGCACCTCATGGA	AGCAGGTTGCCACAGCACTG	ATTCTCAACAATGCGCACAA	GAGTGGGTGTGGACACCCGA	-0.89	0.15	1.11	0.09	0.121	1.1	1.49	0.874
RHOA	chr3	AAAACACATCAGTATAACAT	ACAGAAATGCTTGACTTCTG	CTATGTGGCAGATATCGAGG	GCCACTCACCTAAACTATCA	0.3	-0.39	0.62	1.12	1.1	0.722	2.02	2.36
GJA1	chr6	AAGCCTACTCAACTGCTGGA	GGAAACAGTCCACCTGATGT	TGAGCCAGGTACAAGAGTGT	TGGTAAGGTGAAAATGCGAG	-0.33	1.7	0.31	0.11	0.851	1.54	1.36	1.29
HECA	chr6	CCTGCAGTGCTTCTACGAGT	GACTGGCGCCGCGAACGCTG	GAGAGGATGGAGTAGCCCGT	TGTGAGTGAGGAGTTCGGAG	0.08	-0.94	2.1	-1.51	0.733	0.73	1.61	0.00794
CYCS	chr7	GGCTGTGTAAGAGTATCCAG	TCTTCCGCCCAAAGAGACCA	TCTTGTTTAGGCATCATCTG	TGCCACACCGTTGAAAAGGG	1.83	1.85	0.4	0.93	4.2	4.48	1.44	3.26
NDUFA5	chr7	AAAGATTCTTGATGTTCTTG	TGAACAGACCACTGGCCTTG	TGTGTGCAATACTCCTCACG	TTAGAAGACCAACTTCAAGG	-0.26	-0.34	0.01	1.65	0.614	0.539	0.843	1.33
DNAJB9	chr7	AAATCATTTCCAGACACGCC	CCCTGACAAAAATAAGAGCC	CGAAAAGAGTATGATACACT	CTTCATGGCCAACTTGTGAA	-0.33	1.4	-0.98	0.76	0.455	2.24	0.0834	1.21
SLC12A9	chr7	ACGGCGACGATCGTGCCCAG	GGCCAAGGTTGTGTCCCGAG	GTGAAGTGGCCAAACCGGGG	TCATGATCAGCCGCACACTG	1	0.36	0.18	0.03	2.31	1.85	1.43	1.06
PDAP1	chr7	AAAAGCGCAAAGGCGTTGAA	ACTGGATCTGGACGGGCCAA	CATCGAGAACCCCAACCGGG	GAGGCAGTATACAAGCCCTG	0.36	-0.61	1.28	-0.49	1.16	0.336	1.41	0.375
ACER2	chr9	ATACCTTCTGGGGAACCACA	ATTCAGGGGTAGGTTCAAGG	CATCTGACCCAAGAAACTAA	TATCGCCGAGTTCTACAACA	0.21	0.01	0.66	1.02	1.98	1.07	2.09	2.2
TOMM5	chr9	AGCCGCGATGTTCCGGATTG	CCGGGTCCAGCTTCGGCGCG	GATGAAACGGAAGATGCGCG	GATGAGAAAGTTCCGTATGG	-0.1	0.2	1.2	0.27	1.14	1.17	1.93	1.68
ISCA1	chr9	AAAGTTGGTGTCCGAACCAG	GATGAAGAAGTTATTCAAGA	GCGAGCACTCACCAGGGTGA	TCACAGCCCGGACAGTTGCC	1.2	0.13	0.19	-0.58	1.65	0.981	1.14	0.37
RBMY1J	chrY	AATGCTGCCAAAGATATGAA	GATCGAACCAGCAAATCCAG	TCTGCAAGAGGAAGCAGTGG	TGCCAAAGATATGAATGGAA	0.34	0.07	0.14	1	1.69	1.06	1.36	2.54

## Sheet: Low-late
Table S4: Enriched sgRNA's and their corresponding genes. Screen: Low doxycyline-late harvest
Gene	chr	Pert. 1	Pert. 2	Pert. 3	Pert. 4	LFC 1	LFC 2	LFC 3	LFC 4	-LogP 1	-LogP 2	-LogP 3	-LogP 4
HPN	chr19q	AGAGCAGGGATCCCCCACAG	GAAAGGGAAGATAGCCCCCG	GGCGGGCGCCAATGGCACGT	TGGTCTTTGACAAGACGGAA	2.07	0.14	-1.13	0.32	1.8	1.21	0.451	1.65
ZNF599	chr19q	AAGACCCCATGACTGATGCA	CACATTGTGCTGGATAAATG	GTTGGGGCAAGCTAGAGATG	TGGAACATGGACAGGAACTG	0.42	0.24	-0.01	1	2.04	1.37	0.975	2.6
PPP1R15A	chr19q	CTGGGAGTATCGTTCAGGAG	CTGGGTCTATCAGCCAGGAG	GGAGGAAGAGAATCAAGCCA	TTCTGATAAGAACCCAGGGG	0.27	-0.98	-1.04	1.66	1.11	0.538	0.384	1.36
MED25	chr19q	AGTTGTGCATCCAGAGTACG	CAGATGTGAGCCAGGACCCG	GGGAGCGTGACATTGTACGT	TATCCATACCTGGTACTGCG	1.68	2.38	2.63	-0.03	2.54	4.23	5.3	2.1
CEACAM20	chr19q	AACAGGACCCTAATCATCCA	ACCAAGTATAGGCACAGGGT	CATGCGCTCATGGAACACAA	TGACCAAGTGCACATCACCA	-1.29	1.21	2.2	-0.64	0.328	1.75	2.61	0.546
MARK4	chr19q	AAAGACAAATGGATCAACAT	CCCTCGACTCCCACTCCCCG	TACTCACCTCCCGACCAGTG	TCATGCGGCCATGCGACACG	-1.12	1.54	-0.56	-0.78	0.426	1.3	0.461	0.454
ZNF534	chr19q	AAGTCACTTAAAAATCAACA	AATGTAATGAATGTGGCAAG	CTTACAATAACAAAGAATGT	GACGGACATTATCCTCACCT	1.01	1.1	-0.96	0.2	1.95	2.34	0.636	1.04
DAB2	chr5p	AGCAGTGAGAACTCAAAATG	GCATTTGGTTACGTGTGTGG	GCTGTGTGAAAGGATCGTCA	GTTGGACTATTTAGGTCAGG	-0.76	0.96	1.89	0.03	0.892	1.53	2.26	1.51
C1QTNF3	chr5p	ACAACACTTACTGCAGTCTG	ACCTCGAGGACAGAACATGT	ATCAGCAGCTCGTAGAACTG	TACAGCTTTCGAGGCTACCA	0.04	1.02	0.44	0.52	1.35	2.23	1.87	2.15
GDNF	chr5p	GCCAACCCAGAGAATTCCAG	TCTGGGCTATGAAACCAAGG	TTGAACAGCAAATATGCCAG	TTGCAGTTAAGACACAACCC	-0.44	1.57	-1.31	-1.11	0.444	1.31	0.316	0.376
OR2L2	chr1	AACCATCTTTGGAACAATGG	CTGAATCCCACATCCAGTGA	GCTAGCCTGCACAGACACTT	TGACTTTAGCAGTTGCAGAA	0.64	1.24	0.34	1	2.11	3.15	1.04	2.78
PTGER3	chr1	ACTAGCTCTTCGCATAACTG	GGATTGCGGATCGGTGTCCG	GGCGCTGGCGATGAACAACG	GTACACGACGATGACGACCG	0.16	0.28	-0.04	1.28	1.15	1.83	1.13	2.51
RBM15	chr1	CCCCACCGGTATCATACTCG	CTGCGATCTAGGCTATCCAG	GCTGCCTGGACCCATATGCG	GTGAAGGCCAAACGCTCCCG	-0.1	-0.18	0.75	1.11	1.27	1.05	1.93	2.08
PMVK	chr1	ACTCAAGGAACAGTATGCTC	CGGAAGGACATGATCCGCTG	TACTGCTGTTCAGCGGCAAG	TGACATCCAGTGGTTTCGGG	-0.49	-0.1	0.79	1.04	1	1.27	1.36	2
NLRP3	chr1	ACTATGGCAAATTCGAAAAG	GGTGCCTTTGACGAGCACAT	GTTCTATATCCACTGTCGAG	TTAGCGTGGCTAGATCCACA	1.22	0.32	-0.36	0.77	2.24	1.64	1.12	1.96
SYNC	chr1	AGATCGGATACAGTTTGTGG	CCGGGAAGTGCTGACTACAA	GAACTCTGGATCCCTAAATG	GGAGGCCCTGTATATTGAGG	0.25	-0.58	-0.59	2.18	1.18	1.08	0.596	1.73
B3GALT6	chr1	CGACGCCTACGAAAACCTCA	CGCCTTGAGCACGAACTCGA	TACCTGCCCTACGCGCTGGG	TGCGGCCCGACATCGCCCTG	0.48	1.83	-0.42	-0.23	1.47	1.52	1.03	1.47
RSG1	chr1	ACTTACCAAACACCCGCCGG	CTGGCAGTGTCAATGGACAC	CTTGGCTGGCCAAAATACCA	TCCAGGGAGGTCTTCAAAGG	-0.06	1.06	-0.07	-0.06	1.01	2.41	0.692	1.35
TCHH	chr1	ACAACTAAGACGCGAGCAGG	ACAGGAGAGACAATACCGCG	GGCAAAGCAAAGTCTACTCG	TTGCAAAGGTCACGAAACTG	1.8	-0.08	-0.98	0.27	1.46	1.12	0.609	1.3
CASQ1	chr1	AGACAAGCCCAATAGCGAAG	CTCACAAAGACAATTTGAGA	GAGAACCTTGCTGTCGAAGG	GCTAGGGACACCCAAGTCAG	-1.5	-0.78	-0.86	1.54	0.201	0.466	0.418	1.3
CRTC2	chr1	AGGGCCACTTACCCCCACGT	CCACCTGCCATGAACACGGG	CTTCGCCAGCTAGACTCTGG	GAGGTTGGGATTGCTTAGGG	0.28	-0.27	-1.47	1.55	1.13	0.976	0.215	1.3
RWDD3	chr1	AAATGGAACACCAATTCCAG	AGAACCAGCTCATGAACCAT	AGCCAACCAGAAACTGGCAG	TCAGAGTTAATCGAGATACC	-1.35	1.59	-0.12	0.1	0.29	1.33	0.866	1.24
CDC14A	chr1	ATACCTGAATGGAAGATAGG	ATGAAAAATGGTATAACCCA	CCAGTGACAACATCGTGCGA	TGGGGTCCTATAATAGAGCC	-0.2	1.05	-0.61	1.03	1.09	2.36	1	1.13
MCOLN2	chr1	AGCTAAAGGACATTACCCTG	ATAACAGTCTGGTAACTCAC	TAACCTTAGAGCAAGAACAA	TTAGGTCGCTGATAATCACC	1.06	-1.11	1.08	-0.17	1.14	0.473	2.41	1.03
UBE4B	chr1	ACACTCACTCGGGATATGCG	GACGCGTGTGAATGCAACGA	GCATTACTTAGAGCTCGGAA	TCCCAGAGCATGGATATCGA	-0.19	0.08	1.61	-0.44	1.1	1.34	1.47	0.847
CD34	chr1	ACCTTGATGTCACTTAGGAT	GTTTGTGTTTCCATAAACTG	TGTGTCTCAACATGGCAATG	TTCATGAGTCTTGACAACAA	0.5	1.61	-0.4	-0.54	1.34	1.5	1.26	0.796
MR1	chr1	ACCCAACCGAAATAAATTCA	AGGTACACTCAGCTGCTGAG	CCACATATGACAGTGTCACT	TTGCGATTTACTCTGACCAG	-1.79	1.6	-0.69	-0.57	0.0908	1.33	0.426	0.503
RNF115	chr1	AGTGGACTGCTACTTAGAAA	ATGCCATTGTAACCCAGGTG	CTCTGCAAAATGTGTTGTTG	GATCTGTATCTCCGACCCAA	1.57	0.31	-0.07	-1.52	1.33	1.31	1.17	0.191
FAM213B	chr1	ACAAGGAGCTAGGCTTCAAG	ACGGTGGACCTTGCTCGCGT	GTGGCGGGAGCACGCGTGCG	TGAGGTCCTGGGCGATCCAG	-0.69	0.07	1.57	-2.14	0.503	0.831	1.31	0.0276
RBBP5	chr1	AAGATTCTCCATGGGACGAG	CCAGATAGATACCACTCCAC	GGCAGCAATAGGGTCCACGC	TGGGGATGGGGAATACATCG	-0.76	1.62	0.54	-2.29	0.462	1.57	1.35	0.0152
NCOA4	chr10	ACAGACCTGACTGTTCTCCA	AGATTGGCTAGTGACTCCCC	GAGGTGTAGTGATGCACGGA	GGTGTGGAGATTGAAAACCT	0.06	1.07	-0.62	0.72	1.12	1.88	1.02	1.59
LIPK	chr10	ACAGAAGCGACTCTACTACG	ATTGGTCAAACAATGTATGA	GGAATTTATAGGATTCCACA	GTGGTTATGACGTGTGGTTG	-1.32	-1.09	-0.22	1.99	0.306	0.375	0.547	1.58
PPP3CB	chr10	AAAAGGTATCGTGTATTAGC	GACCATAACAAGTCACACAT	GATGTCAAGCGATGTGTTGG	TGCGCTTAGAATTATCAATG	1.02	-1.34	0.32	0.33	2.26	0.296	0.989	1.21
CISD1	chr10	ACTTCCAGTTCCAGCGTACG	CAAAAGCATGTACTATCTTG	CAGCAGTTACCATTGCTGCT	GGTTGTCTTTCTGGATGTGA	-0.34	2.17	-0.61	0.23	1.05	1.72	0.869	1.13
CFAP43	chr10	AAGCTGTATACGTAGATGAG	CTTCCACTTTAGGTAGACAA	GATCTTTCGGCAACGACTGG	GTTTGAAATTGCACGCGTGA	1.54	-1.36	-0.84	-0.82	1.3	0.28	0.425	0.483
ARFIP2	chr11	ATAGCCACCAGACACAATGC	GAAACTACTATGCAAGAATG	GAGATCCCTATCCACGGGAA	GGCATCAACACCTATAAGGT	0.49	0.49	0.65	1.05	1.77	1.01	2.73	4.37
RPS25	chr11	AGACCCAGTGAACAAATCCG	GACAAGAAGAAGAAGGACGC	GGTGAGCAGAAGTGGTCCAA	TAAACTTATAACCCCAGCTG	1.56	0.13	-0.08	1.11	2.48	1.78	1.31	2.38
TRIM68	chr11	CCTCCATTGGCACAACACTG	CTGGATGTAGCCTTAGCAGA	GTCCTCAGACACGATGAGAC	TGGACAGGAGCTCGACAGAG	1	-0.85	-0.43	1.58	1.32	0.756	0.76	2.32
RIC8A	chr11	AACTCCGTGGAGTCTCCATG	CAGTACAACATCCATGTCTG	GCTGCTGGCGCACATCGGTG	GTTTGATGATGCCCAACAGG	0.49	-0.15	1.82	0.91	2.17	1.47	2.73	2.19
FAM76B	chr11	AAAGAACAAAGGAAGAGCCT	AAATGTGAAGCAATTTGGGA	CCTTTCGAGGAGCTCTCCCA	TTCATTCTGAATTGTTGCAG	-0.7	-1.23	0.81	1.05	0.498	0.37	1	2.04
DCPS	chr11	ATGAGGACAAAACCATCAGA	GAATATTACTTTACCCCACC	GGAGAAGACGCCATTTCAGG	TGCAGATGTAAAGACGACCG	-0.12	0.71	-0.53	1.7	1.29	1.39	1.23	1.87
MTRNR2L2/8	chr11	AAATTGACCTGCCCGTGAAG	ATACTATGCCCGCCTCTTCA	CTTGTATGAATGGCTCCACG	TTGTATGAATGGCTCCACGA	-0.39	0.32	0.65	1.86	0.86	1.3	1.47	1.75
MICALCL	chr11	AACCAATTCCAATAAAGACG	CCCCTCTCGCAAGTCTCGAG	GAAGAAGTTAGTCCTCACTC	TCATAGCCAATGCCATCCGA	-1.15	-1.74	-2.24	1.55	0.742	0.708	0.0182	1.3
PAFAH1B2	chr11	ATATTCAAGGAGATGACCGA	CCTCGAGGTAACAAACCCTG	TCTCCCACGAACAGTACATC	TGTGTTGATAAGTTGTACAA	1.35	0.24	-0.04	-0.2	2.04	1.38	1.19	1.07
OR5B12	chr11	ACATACATTTGTTGTCATGG	GAATCAATTCAATCATCCCC	GGAATAACCAAAGTCCACCA	TGAATGCATCCATTCATACT	1.14	-1.49	-1.15	1.01	2.33	0.208	0.379	1.06
DHCR7	chr11	CAAACCAGAGCAGGTGCGTG	CCAAGACTCCACCTATAACG	TCTGCCATGACCACTTCGGG	TGGGCATCGAGTTTAACCCT	0.74	1.34	0.43	-0.84	1.91	2.54	1.18	0.785
KMT2A	chr11	AAGATCAGTAGCGGTCCCGG	AGAAAGGACGTCGATCGAGG	AGGGGTCTTAATGATCCGCG	TTGACCATAATTATGCTCAG	-0.72	1.26	1.43	-1.1	0.486	1.24	2.67	0.485
SLC29A2	chr11	ATCCTGAGCACCAACCACAC	CAGGCTCAGGTAACACACGA	CTCAGGGCTTACCAGACTGG	GACAGCAGCGCTGGTCAAGG	-2.21	1.68	-0.66	-1.6	0.0208	1.38	0.576	0.434
C11orf88	chr11	ACCAGCTGAGATTCGCTAGG	CAAATACCAGTAATCCCGGG	CAGCAGTCAGCGTCTGCCGG	CGCAAGGTGAAAAGACTGCG	-1.2	0.04	1.77	-0.97	0.385	0.796	1.44	0.393
TRIM29	chr11	AAGACCACCAACGGGCACGG	GAGAGCCAAGGTGCTGCATG	GGACCTGGAGAAGCAAAAGG	TTGAGGATGAAGCTGAGAAG	0.92	1.2	-1.23	-1.12	1.1	2.19	0.372	0.376
KRT83	chr12	AGATGTGGGATTGGAGAATG	AGGCCGCGAATCTGCTGTTG	CTCCCCGTGCCTGATCACTG	TCGATGTAGCCAGCAAACAG	0.38	-0.77	0.53	1.32	1.17	0.883	1.57	2.43
LOH12CR1	chr12	AGGAGTTCAGATCGTTGGGT	ATCGTTGCTGACGTTCCGTG	GCAGGTGATCTTGATATCGG	TTTGGTTAAACGAATCAAAG	-0.96	0.29	0.34	1.35	0.636	1.19	1.24	2.18
PRB1	chr12	CAAGGAGGCAAGAAACCTCA	CAAGGAGGTAACCAACCCCA	TCTCCTCCAGGAAAACCACA	TGTCCTCCAGGAAATCCACA	0.49	1.29	-0.3	0.71	1.66	2.37	1.27	1.66
LIMA1	chr12	CCTTTATAGAGGTTTCTGAG	GGGATATCGACCCTGAACGA	TGTCTTCTGACATTCCACGC	TTGAACCTCACTCTTAACCT	-0.5	-0.2	-0.2	1.68	0.563	1.34	1.09	1.38
ATF7	chr12	AGCCCACCCCTAGTACTGGG	CAAGTCTCCTCAATCAATGG	CCCAACCTCTGTCATCACAC	GAGCCAGGACGTACAATGGT	-0.37	-0.11	1.57	-0.39	0.833	1.31	1.58	0.641
C12orf65	chr12	ACGTCAGCTTCTCCCAAAGC	CCCAGGAATAGCTGTCACTC	TACCTTTACAACGATGCCTG	TGTGAAAGGACACGGTCCAG	1.85	-0.85	-1.44	-0.32	1.49	0.419	0.236	0.488
RERG	chr12	AAATTTGACCTACCGAGGGT	ATATTTGGGAGAGCAGGCGT	ATGGAGATACTAGACACTGC	GTCTACGACATTACTGACCG	-0.61	-1.48	2.4	-0.74	0.475	0.212	1.91	0.427
NR4A1	chr12	GGCTAACAAGGACTGCCCTG	GTCCAGGTGTGCACGGACCA	TACACCCGTGACCTCAACCA	TCGCCCAGCCAGACTTACGA	1.31	1.12	-1.85	-0.85	2.49	1.17	0.0765	0.423
GLT8D2	chr12	CACTACATAGAACAAGATGT	CATCTGAGAAAGCCGCCGCG	TCAGGACATAAACAGACTCG	TCTTATACAGAATCACACAG	0.3	1.66	0.44	-1.19	1.36	2.2	1.39	0.402
RASSF8	chr12	CAGATCCGGACTATGGAAAG	CTAAGGCTATGACAACCTCC	TCATATCCTTAAACAAATGG	TGCCCCCCTTAGCTAAACTG	1.76	-1.16	-0.7	-1.67	1.43	0.38	0.441	0.129
MTMR6	chr13	ATATGTACGTCATGGATACC	GCAGCTCATTGATCTCGCTG	GGAAGTCCTATCCCAACCAT	TCTTGCACTGTATCACAAGG	-1.67	-0.02	2.01	-0.41	0.127	0.781	1.6	0.73
ATG2B	chr14	GAATGATGGTCACTACCAGG	GATCGGATTGGCAAATAAAG	GCTCGTACACCTTCTAGCCG	TCAGTCTGTACCATAAAGGT	-1.45	-1.09	-1.05	1.7	0.229	0.375	0.649	1.39
PNP	chr14	AGTGGTCAGAACCCTCTCAG	CTGCCTCATAGTCCGGTCGT	TGCTGCATTGGTGACTACCA	TTGCCAGTACCTGTACTTCG	0.97	-0.48	1.52	-0.16	1.38	1.17	2.27	1.29
RNASE1	chr14	AGGCGCCGGAATATGACACA	CCCGGGCCAAGAAATTCCAG	CCTCATCATTTGGTTACAGT	GACATTCTGGACATCTACCA	0.19	2.1	0.98	-0.79	1.67	2.29	1.91	0.849
KCNH5	chr14	CACGCCAATGAATAAAACAG	GTATAGCATCGGAGACTACG	GTGACCTACACATCATCAAG	TGGATTATATTGTCTCAACA	0.43	1.69	-1.11	-0.66	1.38	1.38	0.468	0.525
TECPR2	chr14	ACGTGGCTTGAACAGTCCCG	CGAAACGTTTAATGTCCTGG	GTGGGAAAGTCACCATCAAG	TCGCTCAACTCCACCGACAG	-0.11	-0.33	1.59	-1.48	0.885	0.635	1.33	0.21
GOLGA6L4	chr15	AGAAGCTGTTAGAACAGGAG	GGCTACGTGAACATGAGGAG	TGCATCCTCTACTACCCTGG	NA	-1.82	-0.22	-0.85	NA	0.14	1.62	1.3	NA
CRTC3	chr15	CCTCCAACATCACAGGATCG	CTGCGCCTTACACAGTACCA	GCAGATGTCAGCCTGAACCC	TGGTGAGAATAATGGACATG	-0.12	1.28	0.03	0.31	1.15	2.26	1.18	1.53
NR2F2	chr15	ACATTTGCGAACTGGCCGCG	GTGTGCGGAGACAAGTCGAG	TATATCCGGACAGGTACGAG	TGGGACAGTTCCGGTTGGCG	-0.02	1.58	-0.53	0.08	1.28	1.43	0.849	1.32
CHRNA5	chr15	AAAACAGTCATCAGGTACAA	ACAGGGTATTATAAGGAACA	GGGAGATTGTGAGTGCAACA	TGATCTCTTCAATAACCAGA	0.57	1.14	0.28	-0.74	1.62	2.15	1.07	0.926
ESRP2	chr16	ACAGGTGTATAAAGCGACAG	ACTGAGTACGCAGTGCCGCG	AGACTGTGGTACGGGCTCGT	AGGGCGAAGGCATCACCAGT	0.37	0.95	-1.6	1.09	1.03	2.24	0.158	2.38
ZNF720	chr16	AAAGCTTCTGATCTGAGTCC	AGGTCTCGCTGTCTCTAAGC	GGCCATAGAATTCTCTCGGG	TCTGCACTCTTCACATTCCA	-0.54	-0.11	-1.6	2.15	0.638	0.64	0.156	1.7
PSMB10	chr16	CACTAACGATTCGGTCGTGG	CGATCAGCGATGCACCCACG	GAGCTACACGCGTTATCTAC	TCTCCTTCGAGAACTGCCAA	-0.02	-0.85	0.07	1.07	0.828	0.77	1.02	1.44
FOXL1	chr16	GCGTCCCCGAACGAGGACGC	GCTGTAGGGAGGCTTCTGCG	GGACCGTACAGATACAGCAT	TTCTACCACGACAACCGGCA	-1.08	0.82	1.04	-0.05	0.499	1.38	2.05	0.999
PLA2G15	chr16	GGGCGCACCCAGTGACACGA	GGTTTACAACAAAACATCCA	GTTGGTTACCCAAATCACCA	TGTACATGTTGCCCATACTG	1.25	-0.05	1.17	-1.67	2.57	1.13	1.37	0.128
MED31	chr17	ATGATGCTGGAAATCGACTT	CCAATATGAACACTTCCGAA	TCTAACATGTGTAAACACTG	TTAGATACTTGGCATATTCT	0.1	-1.19	-0.98	1.59	0.871	0.384	0.406	1.33
ZZEF1	chr17	ACAGCGGTATCGATGCCAGG	AGCCTGTGGTGTTACATACG	CCCACACCGGAATAGTAAGG	TGCAAGGCTTGACCATCAGT	0.15	0.06	1.02	-0.14	1.59	0.987	2.21	0.936
HOXB8	chr17	AGCCGCAGTCATAATAATTG	CAAATCCAGGAGTTCTACCA	CGTAGCCGTAGAAATTGCCG	GCTGGGACCGTACACCACGG	1.7	-0.68	-0.96	-0.51	1.39	0.513	0.43	0.631
SUMO2	chr17	ATATTAATTTGAAGGTGGCG	CAGATCAGATTCCGATTTGA	CATGGCCGACGAAAAGCCCA	CCTATTGTGAACGACAGGTG	0.24	0.04	1.06	-1.64	1.07	1.01	1.55	0.142
ALPK2	chr18	ATCATTAGCTCAACACTCGG	GAGAGCAAGGCATCAGACGG	GCAACTGCACACATTTACCC	TGAGTGCTTTCAAGCGACCA	-1.4	-0.37	0.97	1.01	0.253	0.825	0.981	2.27
FBXO15	chr18	AAGGCTCACAGCATCCAAGT	ATAACGTTCAAAGACTCCGA	GGAACACACTGCGTACCTGA	GGAGAGGAGCACATTAGGCT	1.03	-0.38	0.51	0.36	2.36	0.992	1.6	1.52
MBD2	chr18	AGCCGGTCCCTTTCCCGTCG	CCTCAGTTGGCAAGGTACCT	CCTCTCAATCAAAATAAGGT	CGAAAATCTGGGCTAAGTGC	-0.83	1.01	0.98	-0.45	0.731	2.28	0.978	0.79
PARD6G	chr18	AGGGTCTTCATCCAGAAACG	AGTTTGGGGCGGAATTCCGA	ATCACTGTTGGAGATATGGT	ATCTCGCGCATGGTACCCGG	-0.75	1.58	-1.27	-1.67	0.456	1.32	0.401	0.129
UGT1A1	chr2	ACAGAACTTTCTGTGCGACG	GAAGATACTGTTGATCCCAG	GCCTCGTTGTACATCAGAGA	TTCCCACTTACTGCACAACA	0.43	0.27	-1.63	1.09	1.37	1.03	0.145	2.13
CCNT2	chr2	AATAATTCTAGAGTAACTGT	ATACGGTTTATCATCACACC	GAGTAGTGGAAATTGGCCCA	TCACATTTAGTATCCAGCAG	0.59	-0.21	-0.55	1.58	1.32	1.24	1.06	1.66
DTNB	chr2	AACCCATCATACTCTCACAT	CAGCATAGCGAGCTATAAGA	GCGGGACACACTGATCTCGG	GCTATGTTAGCAACCATGTG	1.63	-0.14	-0.33	-0.09	1.71	1.2	0.652	1.35
LPIN1	chr2	AAGAAACACCACAATCAAGG	ACCCTAATTCGGATAGAGAG	ATTGGGGTCATCGATAATAG	GACCAATCGCCAACTCTGGT	1.18	0.58	-0.56	0.23	2.02	1.65	1.09	1.22
GPR35	chr2	AAGCCCAGCTTGATCGCTGG	CCAGGTTGGTCATGTAGATG	GGCAGGTAGAATCCCAGCAG	TGGACCGCTATGTGGCCGTG	0.32	1.01	0.29	0.19	2.19	3.27	1.2	0.978
HSPA12B	chr20	CTTGCGGCAGTATACCGAGG	GAAAGCATAGCCACTAGACG	GCAGAGCGGTCTCCACGTTG	GTCATGGTAGTAATCGCGGG	1.1	0.62	-1.67	0.68	3.09	1.03	0.13	1.82
CST1	chr20	ACTACTACAGACGTCCGCTG	CTAAGAGCCAGGCAACAGGT	GAGGATAGGATAATCCCGGG	GGCCTTGTTATACTCGCTGA	-1.59	-1.86	0.19	2.21	0.573	0.0747	1	1.77
GNAS	chr20	AGATTCCAGAAGTCAGGACA	CAGGCACGTTCATCACACTC	CCCACCAGCATGTTTGACGT	CTTTAAAAGGGGCGGCGAAG	1.03	0.94	0.59	-0.24	2.99	2.23	1.94	0.995
NSFL1C	chr20	AGGAGGTGGCTACCGCCTTG	CGGCCGACTCGAGAAAGAAG	CTTCGGAGGCTAGCTCACGG	GAAGAAAAGTCCCAACGAGC	0.75	1.2	-1.63	-0.84	1.11	1.93	0.147	0.425
CYP24A1	chr20	ATCTCTTCTCATACAACACG	GCTGGACAACAAAATCAATG	TAGTCGCGATAGGCCTTCCA	TGGTGGCGAGACTCAGAACG	1.62	-0.82	0.5	-1.37	1.5	0.433	1.35	0.276
JAM2	chr21	ATCCAGCTCCTGAATACACA	ATGTGACAAGAAGTGATGCG	GTCACAGCAGTAGAGTACCA	GTTCCACTCAGAGCAGAAGA	-0.14	-1.37	0.89	1.19	1.09	0.275	1.19	2.15
KCNE2	chr21	AATGTTCTCTTTCATCATCG	ACATTCCAATCATCACCATG	ATCCAATTTCACACAGACGC	CACTGTGAAATCCAAGAGAC	0.29	-0.23	1.48	0.68	1.82	1.26	2.18	1.95
KCNE2	chr21	AATGTTCTCTTTCATCATCG	ACATTCCAATCATCACCATG	ATCCAATTTCACACAGACGC	CACTGTGAAATCCAAGAGAC	0.29	-0.23	1.48	0.68	1.82	1.26	2.18	1.95
PLAC4	chr21	AGGGTATCCAGGGTGAGTGA	AGGGTGAGTGAACGTGTCCA	CCAGGGTGAGTGCACATGTG	GTGAGGAGTGACGGTGTCTG	0.11	-0.72	1.73	0.5	1.41	0.951	1.72	1.5
COL18A1	chr21	CCGGACACTCCCGTCCCACG	CGGTACTCACAAATCCAGCG	CGTAGGCCAGCCCGACGTCG	GACACACTTAGCCCTCAGTG	0.14	1.52	-0.55	-0.02	1.28	1.43	0.918	1.24
EMID1	chr22	AAGTGTCAGAGCTGACAGAG	ATTCTGCACATGGCATGAGA	CAGACCAAGTCGGTGCTTGG	GCAGCACCTCCACTCACGGG	-0.4	-1	1.69	-2.17	0.456	0.38	1.38	0.0244
TSC22D2	chr3	AGCGGAGAGCCCTATAGACG	CCCGGACGAGTCACGCACAG	GCCAGGGTTACATTCGTCGG	TGTGTCACAGCTACCCCCGT	0.53	0.35	0.09	1.15	2.33	1.56	1.07	2.9
ADPRH	chr3	AAGTGAGCATCGAGAGTGGT	AGTCTTGGTAATGCTTAGCA	ATAGCAGACCACCCTTGCAG	GGAGAAGATACACCGGCAGT	0.2	0.84	0.01	1.05	1.95	2.07	1	2.65
TUSC2	chr3	CCGCGGCGCGTGAATACGAA	GCCAGCGGGTCCAAAGCTCG	GGAACCCATGCCCTTACCCG	TCTGGCTCACGAGTTCTATG	-0.06	1.16	-0.63	1.43	1.23	1.35	1.1	2.55
RAB5A	chr3	AATAGCTTTATCGGGAAACA	TAGGCTTGATTTGCCAACAG	TGTATATGATATCACAAATG	TTTCAAGAGAGTACCATTGG	-1.31	0.03	0.16	1.86	0.315	0.953	1.49	1.53
PRR23B	chr3	AGCTCCGTCGACGAACGCTC	ATCCTGCGAGTGTCTCTCGG	CCAGCCTGGAAGACCCGGCG	TTTCCTGGGCGCTGTCAGGG	1.06	0.58	0.59	-0.16	2.99	1.67	2.15	1.02
ZNF501	chr3	AAGGCATATGCTCTGACTGA	CAGCACCAGAGGATTCACAG	CTTCAAAGTGTAGTGAATGT	GCTGGTGTTTAATAAGGGAT	0.64	1.77	-0.63	-1.15	1.43	1.76	0.554	0.433
RSRC1	chr3	ACTATCTGAAGAACTGCTCG	CTATCATAAGAATGTGAACG	GAATTACATAACATCAAACG	GGAAATCCTATAGAGTTCAG	1.35	-0.42	1.22	-1.31	2.62	0.767	1.19	0.311
SNRK	chr3	CGAGGTTACCTACCTACTGC	GGCATTGACGTACTCTACAA	TGTCTTTACGGGTGAAAAGG	TTATTGCCATAAACTCCATG	-0.1	-0.37	1.57	-1.42	0.833	0.644	1.31	0.244
ERC2	chr3	ACAAATCGAGCTGTATATGG	ATGACAATGAGCGAACGCGG	TACTGCACTGGCGACGCTAG	TGACCGAGGAGAACTTTAGG	1.15	-0.65	1.07	-1.51	2.42	0.535	1.07	0.2
NGLY1	chr3	CAGCACACAAGGAACCGTCA	CATCCTATTTCATAAAGGAG	TCAGCAATCGATTCCCAAGG	TGCTCTTCAGGAGAAAGCGT	1.61	-0.45	-0.81	-1.51	1.34	0.441	0.437	0.198
FAM47E-STBD1	chr4	AGATTCAGGTAGAGCGCTAA	CAACTGCCGGCTGTGCAGAG	GAGGCAGATCAAGCTGCTCA	GTAGAGCGCTAAGGGATGTG	0.3	0.31	0.28	1.02	2.03	2.75	1.99	2.79
PPA2	chr4	AGGCGGTAATTCTGCGAGCA	ATATGATTGTAGAAATACCT	TCAGAGGAATATCATGAAAG	TCCATATATAACCCTTGTAA	1.26	0.06	-0.19	0.04	2.06	1.55	0.814	1.14
G3BP2	chr4	AAGCTCCGGAATATTTACAC	AATAGTATGCTTACGTCACA	CAACGACCTAGAGAACGACC	GAAGAAACAGTACCACTAGG	1.66	-0.27	-0.59	-0.49	1.37	1.16	0.515	0.683
TMEM155	chr4	AGGGGTGGAAACTTGGAACT	TCTTCTTGTGGGGTGCTGCG	TTCCCAGAAAAGCCAGTGCA	TTCTGTAGAATCGCACCAGA	0.99	-1.15	1.28	-0.5	1.15	0.438	2.32	0.672
EPGN	chr4	AGCTAGAGAAAGCCATCTGC	CATAACAGTTACTGCATCAA	GATTGGAGGTGTTACAGTCA	GTCCTTCTATGTTGTCAGCT	-0.13	1.54	-0.21	-0.59	1.17	1.3	1.07	0.622
WHSC1	chr4	ACAACGTTGGTGATTTGGTG	CGCTGTGTGGTAACTCAGTG	GCACCAGCTCACGTTGACGT	GGGTTCTCCATTAAACACCC	-0.13	-0.77	1.97	-0.82	0.806	0.621	1.57	0.459
GUCY1A3	chr4	CCAAAGTGTGAAGATAGACT	CGATGTGGGAATCACCAGCG	CTTATCCAGGCATAGAATGG	TGTGAATTGGGATGTCTGAG	-0.65	-0.76	1.59	-0.76	0.893	0.466	1.33	0.432
FBXW7	chr4	AAGAGCGGACCTCAGAACCA	ACAGAATTGATACTAACTGG	ACATTAGTGGGACATACAGG	GTTGGAGTAGAACCTAGACC	-0.8	1.89	-0.17	-1.21	0.445	1.51	0.584	0.389
FBXO30	chr6	GACACTAAACCATTAGCATG	GGGTATATCTGATAGCCGCA	GTACTATGGAATGGAATCGA	TTCATGTTGGTCTAAACCAA	0.69	-0.38	0.59	1.13	1.84	1.06	1.61	3
ULBP2	chr6	AAAGCTGAAGGACACAGCAG	CTCACCGGCTCGCCCAGCCC	GCTGGAGAATTACACACCCA	TCTTCTCTGAGTCAAAGAGG	0.74	-0.32	-0.01	1.98	1.48	1.17	1.23	1.72
CCNC	chr6	CTTGAAATATACCGTAGCAG	GATGCCAAAAACACACATGT	TCTGTTGAAGGAGCGCCAAA	TGTTCTAATTACCATGCAAG	-0.67	0.58	1.08	0.6	1.03	1.04	2.98	1.67
CCDC170	chr6	CTAGCAGAGAAACGATCATG	GAGCATGACTGGGTCCACTG	GTTAAACCACTATCGGAATG	TTCACCAGAAAGCTCTCCAG	-0.82	-0.93	-1.95	1.8	0.487	0.394	0.0561	1.46
CLVS2	chr6	GGATATGGTCATCACCAGGC	TACAGGGCATGGATATACCA	TGGCGCAGTACTTTGAGTAC	TGTCGCCGATAGGTACACAC	-1.05	-1.3	-2.05	1.72	0.647	0.411	0.0392	1.4
AGPAT4	chr6	ACAGCCCAAAGCGTTCGGAC	CCATACTTGAGGTAGGCGCG	GATGTGGTACTTCACCGAGA	TACATACAAAATACTTCTCG	1.16	0.48	0.25	-0.15	2.18	2.07	1.47	1.08
GJA1	chr6	AAGCCTACTCAACTGCTGGA	GGAAACAGTCCACCTGATGT	TGAGCCAGGTACAAGAGTGT	TGGTAAGGTGAAAATGCGAG	0.37	1.28	0.33	-0.8	1.28	2.29	1.15	0.837
SUMO4	chr6	AGATCAGATTCCGATTTGGT	TCAGTCTTGACTTCTTCTGT	TGCTTCACTGACAATCCCCG	TTGAAGGTGGCGGGACAGGA	2.06	-0.2	-1.04	-0.6	1.64	0.572	0.538	0.563
B3GAT2	chr6	CCGCGTAGGGAGAGAAGTAG	CCGGGCCGCTTGTAGCGCCG	CGCCACCTGGCGGAACGTGT	GTCAGCGAAGAAGAGCACGC	-1.45	-0.06	1.62	-0.81	0.226	0.689	1.34	0.438
ZPBP	chr7	ACTGCACAAATAACATCCAC	ATGGCATTCAGACTTAAGTA	CCTCGAATATAAACCTACTG	TGCGTTACACATAACACGTG	0.92	0.23	-1.45	1.4	2.01	1.22	0.229	2.2
NUB1	chr7	GGCTCACAATGTGAAAGCGA	GGGATCCGAAACTATCACAG	TCCTCCAGCTGGATATAGTG	TTAGACATAGCTAACCAGAC	-0.5	0.41	-0.03	1.04	0.997	1.35	1.34	1.42
RADIL	chr7	ATGACGTTGATCGAGCCGGG	CTGGTACAGCGAGTACCGCA	TACGTGCTGTGTGACGTGGT	TGCCGGGAGGCAGATGTACA	0.35	-0.95	1.82	0.29	1.47	0.639	2.19	1.25
HIPK2	chr7	ACTGGGCGAATGTATTTGAG	TAAACCAAGGATGATCTCAG	TCGGGTGAATATGTATGACA	TGGACTCAAGCGTAAGAGCG	-0.58	1.57	-1.27	0.19	0.591	1.32	0.346	0.991
LMBR1	chr7	ATACGAAATCCTGTTGACGA	GTAGGAAACAACGTAGAGAA	TATATACTAACCATGAATCA	TCACTGTGAACATACGAGAA	0.06	1.07	1.11	-0.91	1.05	1.61	2.42	0.69
HUS1	chr7	GAAGGACTTACAAGAACCGG	GATTTATTTAGAGCTAACAT	TAAGCTTATCAGGGCTGATG	TGTGACAAGCTGGCTAATGG	-1.17	1.56	-0.99	-0.97	0.382	1.31	0.421	0.577
C1GALT1	chr7	CAAACACGTCAAAGCTACTT	TCATACTAGACAATTTGAGG	TTCATAATGATCCTCATGCA	TTTAAGCCTTATGTAAAGCA	-0.96	0.71	1.4	-1.77	0.387	1.22	1.87	0.0968
LRRD1	chr7	AGAGTTTATCATCACTAACT	TAACTTTACAGTTAACCTTG	TACAGCATAAAATAAGTACG	TTACTGAAAGATATATCCAC	1.66	-1.26	-0.56	-2.12	1.37	0.401	0.426	0.0292
RALYL	chr8	ACTTACCCAACAGACAGGAA	CAGTCACAACGACTCGCAGG	GATCGAGATCTACTGCCAGT	TTCAGCGGAATTACTGCACG	0.99	-1.04	-0.47	1.09	1.03	0.545	0.704	2.3
STAR	chr8	CGCACGCTCACAAAGTCACG	CTGGTTAATCCACGTGCTAG	GGGCATCCTTAGCAACCAAG	TGGAGCGCATGGAAGCAATG	-0.72	-0.06	-0.36	1.54	0.684	0.945	0.844	1.3
PXDNL	chr8	ACGCGCATGCTCATGCACTG	ACGTTTACGGGAGCTCGGAG	CCAGGGAAGATATGAATGTG	GCGGCTCAAAAGTAATTCGG	1.25	0.56	0.14	-0.1	2.32	1.79	1.62	1.13
ZNF707	chr8	CACCTGACACGGGAAAGCCG	CTCACAAGAAAACCCACGTG	GGCCATCTACTTCTCAAGGG	GTAGAGCTGTCATTCATCTG	-0.28	-0.42	1.56	-0.62	1.12	0.766	1.31	0.508
QSOX2	chr9	ACAGTTTCCAGAGAGAACAC	GGGTAGATCAGGTAACACGA	GTAGAACTGCACGAGCCACG	TAGGTCGAAGCTGTACACGG	0.01	2.03	-0.49	0.17	1.36	1.62	0.968	1.49
PTPRD	chr9	TCCAGCGACACTGTAGCGTG	TCTACCTCGACTTTGCGAGG	TTGCCAAGATAACTGGACGG	TTGGCAATGGTATCTGAACG	-1.5	-0.15	0.42	1.51	0.203	1.18	1.28	1.36
TOMM5	chr9	AGCCGCGATGTTCCGGATTG	CCGGGTCCAGCTTCGGCGCG	GATGAAACGGAAGATGCGCG	GATGAGAAAGTTCCGTATGG	-0.53	-0.41	1.83	-0.08	0.668	0.783	1.48	1.29
LURAP1L	chr9	AAAGCCACCATTACCAGCAG	AGAGCATCGAGTCCATCAAG	GCCTGACGTCTGTGGCTCTG	TCTAGTGCGCTCTCTCCGTG	1.59	0.26	0.42	-0.55	2.09	1.33	1.36	1.25
IFNE	chr9	GAATACCTAGAAGCACTCAT	GAATGAGGAATTTCTCCGTG	GTACCAAAAAGGACACACTC	TTCAGCAGTGTCTACCACAC	0.92	-0.88	1.09	-0.82	1.03	0.431	2.2	0.733
CXorf51A/B	chrX	CCATCAACCTCAAGTACCAA	GGAAGACACCCCGTCAACGA	GGGCCTAAAGACCACCAGGA	TGTAGGGCCTAAAGACCACC	1.57	-0.43	0.46	0.82	2.28	1.45	1.73	1.77
MED12	chrX	ACATCGACTGCTGGACAATG	CAGTGAGTAGTGCCAAACCA	GTGGCGTACTGCACGTGTCG	TTCACATTATGACCAACACC	0.05	1.3	0.01	0.07	1.16	2.65	0.826	1.57
KCND1	chrX	ACCTGTGAATATGAGTACAC	AGTCCACACTCACCCAAGCG	GGTCACATAGTAGAAAACGA	TGAACTTCTACCGAACGGGG	0.25	0.37	1.6	-0.08	1.33	2.08	2.4	1.29
OGT	chrX	CTATACACTTCCAGTGTCGA	GAAGAAGTTGGTCAGTATTG	GGCACGCGTATAACACTGCA	TGGCAATAGACACCTACAGG	-0.05	0.37	1.43	0.33	1.24	2.28	2.47	1.28
HSFX1/2	chrX	CCTCAAGTTAGGGCTCCCAG	GTCTCCGAATGAGAATGACC	TAGGTCTCTGACTGCAACTG	TTCTCTTCATCCTCACGAGG	0.33	1.62	0.56	-0.07	1.23	1.42	1.35	1.08
FUNDC2	chrX	ACACACGTAGAGGATCTGCG	GCCCTTACCTTGACTGGACG	GCTTCTTAGCAAATTCCGCA	TTCAGCAGAAAAGTATAGCG	1.69	-0.82	-0.66	-0.19	1.38	0.526	0.566	0.807
CACNA1F	chrX	CCAGGGCAGTTCATACCCCA	GCCCCTCCGAGCCATCAACA	TGGAATTGAGCACTATGTGC	TGGTATGCAGCGTCAATGTG	-0.97	1.85	-0.68	-0.09	0.51	1.49	0.621	0.656
ARAF	chrX	AGTGTCCAGGATTTGTCCGG	GCCCAACAAGCAACGCACGG	GTAGTGATGGAACCCCCCGG	TGGTCTACCGACTCATCAAG	0.21	1.26	1.32	-1.03	1.17	1.97	2.68	0.548
CXorf36	chrX	CATTGCATTTATCAAGACCG	CCAGTCTAAAGATCTCCACA	GCAGCGACTCCTGGATCGCG	GTGTCCTGCGGAAAACAGAG	-0.76	1.55	0.17	-0.85	0.763	1.3	0.97	0.464
KDM5D	chrY	AGTGCATTGAACACTACCGC	CAAACAAAACTTATCTCCTG	GGTGGAGGCCTATCAAGCTG	TTGCCAAGTATGCTCCCGTG	-1.37	1.93	-0.06	-1.56	0.44	1.54	0.693	0.173
RPS4Y2	chrY	CCGCCTGGTCTATAATACCA	GACAAAGGGAATTCCACACC	TCACCTTGATGAGAGGATCT	TTCCTGAGGAAGACTATCAG	1.58	-1.19	0.07	-1.7	1.32	0.384	0.837	0.119

## Sheet: High-late
Table S4: Enriched sgRNA's and their corresponding genes. Screen: HIgh doxycyline-late harvest
Gene	chr	Pert. 1	Pert. 2	Pert. 3	Pert. 4	LFC 1	LFC 2	LFC 3	LFC 4	-LogP 1	-LogP 2	-LogP 3	-LogP 4
PAFAH1B3	chr19q	CCAAAGTTAAGTGCATGCAG	CTCATTCACCAGTTGCACAA	GTCCCCGATGAAGACGACTT	TGGGTGGGCACCAACAACCA	-0.23	1.22	0.43	-0.36	1.27	2	1.44	1.06
GPATCH1	chr19q	AAGGTATAAACGATTCCACG	ACACCAGGTTTCTGTCGGCG	CAGGTTCACTCACGCCAAGG	GAGAAAGACCTTCGGTACGT	0.2	0.99	-0.86	1.1	1.04	2.12	0.99	2.24
HPN	chr19q	AGAGCAGGGATCCCCCACAG	GAAAGGGAAGATAGCCCCCG	GGCGGGCGCCAATGGCACGT	TGGTCTTTGACAAGACGGAA	2.56	-1.27	-0.17	-0.79	1.73	0.55	0.7	0.58
ZNF793	chr19q	CCTAGTAACTGGAACCCTTG	TATCACACTTACCCCAACAG	TCACAGTGACTGCAACCCCG	TCCCACACTCACTACAGACG	0.14	1.58	-0.13	-0.17	1.46	2.49	1.21	1.04
EGLN2	chr19q	CCCGCCGCGCAGCATCCGTG	CCGCCAAAACCGTCCCGAAG	CGGCGTCCACATGGGCCATG	GCAGGGCACGATATAGTCCA	-1.98	-0.9	1.9	-0.43	0.12	0.5	1.36	0.51
MED25	chr19q	AGTTGTGCATCCAGAGTACG	CAGATGTGAGCCAGGACCCG	GGGAGCGTGACATTGTACGT	TATCCATACCTGGTACTGCG	0	0.76	1.66	0.18	1.25	2.09	2.94	1.93
ZNF221	chr19q	CTTCATCAACAATCACACTC	CTTCTCTTCTATGTGGACCA	GTTCATTGCAAATTGCACAC	TATTAAGTCTTGATCTAACA	0.78	-0.45	-1.36	1.78	1.3	0.93	0.46	1.96
LIN7B	chr19q	ACAGTTGATCCCCACGCTTG	CCACTACCCTGGGATGTGCG	CTAGGCTTCAACATCATGGG	TGAGCAGCTTTATGACACGC	-1.23	2.31	0.02	-0.11	0.59	1.57	1.49	0.9
SIGLEC6	chr19q	CGGTGCTCACAATCACCCCA	GAAGTGCAGGAGGAGACCCG	GTAGCCATAACCATAGTACG	TCCAAGGAAACAGCGCAGGT	-0.71	1.37	0.75	0.49	1.12	2.81	1.92	1.28
FPR3	chr19q	AGAAGATCCACAGAACGGTG	CGTGTTCATTACCATGGCCA	GCGACTGAGACCATTCGGAA	TACAATAAGTACTACGAATG	-0.83	1	0.69	0.67	0.94	3.21	1.83	1.08
KLK13	chr19q	AGGGGGCTCAAAGTTTACCT	CCCATTGGTGTTGAGAACCT	CTGCCCTACTAGTGCAAGGG	GTCATGGTCGTGGTTCAGGT	1.09	0.35	0.24	0.15	3.39	2.22	1.33	0.98
IGLON5	chr19q	AGGGCTCACCGTGGACAATG	CGACGAGCACGTGACCCGCG	GAGATCTCTGACATCCAGCG	GTTCTCCATCCTCATCACCG	-1.57	0.51	1.5	-1.44	0.31	1.18	1.57	0.39
BIRC8	chr19q	AAAGTACAGTGCTTTCACTG	GAGCAACTATAAAACGCTTG	GGACGTTAAGAAAATAATGG	TCTAGCAGATATTTGCAACC	0.29	-0.36	1.68	-0.31	1.26	1.14	2.01	1.25
NLRP4	chr19q	ACACACGTGGAGGAACACGT	CAGACTTGCTGGACCATAAG	TCACTCTCGTTGAATCCCCG	TGAGGCTGTAATCCGACCTG	0.26	-0.32	1.61	-0.45	1.22	1.2	1.78	1.12
C1QTNF3	chr5p	ACAACACTTACTGCAGTCTG	ACCTCGAGGACAGAACATGT	ATCAGCAGCTCGTAGAACTG	TACAGCTTTCGAGGCTACCA	-0.62	-0.58	0.63	1.86	0.98	1.25	1.49	1.55
C5orf22	chr5p	AATATGGTTTCATCCCACAT	AGAAGAGTCACAGTTAGTAG	GAGTGTTTCCTTATCAAACA	GTACATACAGACCATCACTT	-1.15	1.02	-0.09	1.09	0.67	1.51	0.99	2.26
C5orf49	chr5p	CCTTCAGCTACATCCCGCCG	CTTAAAAATACAATCATAGA	GCTACTACTACCGCCCGGCG	GGGACTTCATGTTAACGAAG	2.37	-0.95	-0.46	-1.94	1.61	0.47	0.5	0.13
IRX1	chr5p	AAGGAGAACAAGGTGACATG	CAGATCTTGGGCTTGCCGTG	CTACGGCCAGTTCCAATACG	GGGCTCGCAGTATGAACTGA	-0.04	1.2	-2.2	1.03	1.05	2.28	0.06	1.63
CD53	chr1	AGCCACATACTCATTCAGCT	CTGCTGATCCACAACAACTT	TATTGTCTGAGTGGTAACGG	TGTACTCACAAATGACTGGA	0.66	0.06	-0.05	1.3	1.83	1.79	1.09	2.8
GSTM3	chr1	AGAGCCTTATCAGTTGTGTG	CTCGGGTACTGGGATATTCG	GGAGAAACGGTACACGTGCG	TGTGAAATTCAAGCTAGACC	-0.42	0.66	0.27	1.1	0.99	1.85	1.79	2.29
RCOR3	chr1	CTAGCTAATAGACATAATCA	GGAAAAGCATGGCTACAATG	TAATGCCCGTTGGACCACAG	TCGGAGCCGAATACCAAGCT	-1.63	-0.71	0.99	1.33	0.27	0.64	1.1	2.24
RRAGC	chr1	AAAGGACTTCGGCTACGGCG	AGTCCCATGAGCAGAATCCT	GATATACGTCATTGACGCAC	TCAAAAAAGTCCATTTGCCC	0.84	0.2	-0.4	1.37	2.03	1.91	1.12	2.13
USH2A	chr1	ACTGACGAGGACATACCCGA	CTTGACGATTAGGCACACAC	GCATCCTAGAAAATCCAATG	TCTCTCAGAATAAACGACCC	0.15	-1.3	0.62	1.84	1.33	0.52	1.73	2.02
OR2T35	chr1	ATGAGGAGAGGGTACCGTAG	CACGCAGCAGGCATACATCA	CCATGAATAAGCAAACCCTG	GAGCAGAATCATGACCAAGT	-0.18	0.47	-0.23	1.6	1.06	1.18	1	1.79
LCE2C/D	chr1	ACAGCAGGAAGAGACTGCAG	ACTTGGGAGGACATTTGGGA	CCCAGCTCTGGGAGCTGCTG	GGGCATTTGGGGGGACACTT	-0.7	0.91	-0.33	1.78	0.72	1.13	0.79	1.77
NBPF4/6	chr1	ACAAAGTGCTCCAATAAGGG	CTCCAATAAGGGTGGTAGGA	GTGAGATCAGGAAATCCCTG	TTACCCTACAGGCTCAGCAG	1.82	0.42	-0.71	1.52	2.13	1.04	0.81	1.65
B4GALT3	chr1	AGGTTACTGTAGACATCACG	CCGTACCCCCAGTACTTCGG	CTCCTGCACTTACCTAAGAG	TGGAAATGGAACATTTAACA	-0.39	-0.65	-0.63	1.56	1.2	0.54	0.72	1.39
CASQ1	chr1	AGACAAGCCCAATAGCGAAG	CTCACAAAGACAATTTGAGA	GAGAACCTTGCTGTCGAAGG	GCTAGGGACACCCAAGTCAG	-1.58	-1.33	0.36	1.34	0.31	0.38	1.11	1.35
SMCP	chr1	AACCAGTGCTGCCAGCCAAA	AGCACTGGTTCTGCTGTGGT	CTGGCCTGAATGCAGCATGG	GGTCTCCAAACCACAGCACC	1.18	-0.23	-0.2	0	2.34	0.88	1.04	1.33
WDR47	chr1	AATCTCTGACTAGAGTCTTG	GAGTCTTTCAAGGTCGAAAG	TGGATAATGGAAGTTAGCAA	TTCAAAACAGTGAACTCGTG	-0.94	-1.32	1.61	0.54	0.51	0.48	1.61	1.22
TMEM167B	chr1	AAACACCAGAATCCCATCCA	ACGAGGTACTTTCTTGAAGT	CTTCTTCTCTGATAGCAGCC	TCAGAGAAGAAGGGTGTTTG	0.96	1.2	-1.78	-0.12	1.47	2.2	0.2	1.05
LCE3C	chr1	AGAGCACAGTCAGAAGAGGG	TGACTGTGCTCTAAGCTCCG	TGGGTGAGGGACAACTGGGA	TGTGGCCCCAGTTCTGAAAG	1.79	-1.01	-1.11	0.14	1.31	0.72	0.45	1.04
PPM1J	chr1	AAGCAAGTGAGAGGGATCGG	GTACCTAGGGAGCCTAGCCG	TGGCAAGAGTCGGCACAATG	TGTGATCTACCTGCTAGGCA	0.33	0.34	1.12	-0.42	1.32	1.85	2.41	1
SORT1	chr1	CGCTTGTTATGTAGACGCCG	CTCTCAGAGCCGAATGCCGT	TAGTCAAGACTAGAATGACC	TTCATGCATGTAGATGAACC	-1.42	0.97	1.1	-0.6	0.42	0.99	2.21	0.75
HPCA	chr1	ACCTTTGACACCAACAGCGA	CAACGGCTACATCAGCCGGG	CCCCACAGGAATCCTCAATG	GTCACCATAGGGAAAGAAGT	0.48	1.04	0.59	-1.29	0.96	2.78	1.69	0.53
CAMK1G	chr1	ACTTTGCTAAGAGCAAGTGG	AGCGTCTACTCACAATATGT	GGACGATGCCATTCTCATGT	TTGAGAAGGATCCGAACGAG	-2.42	2.44	-0.87	-1.88	0.03	1.65	0.59	0.44
NES	chr1	ACAGCGACGGAGGTCTCTAG	AGTGTTCAGCATATGCCGAG	GAGAGTACCAAGAGTCACTG	GCAATTCCCTAGGACCCCAG	1.94	-0.33	-0.93	-1.44	1.38	0.57	0.48	0.4
RNF115	chr1	AGTGGACTGCTACTTAGAAA	ATGCCATTGTAACCCAGGTG	CTCTGCAAAATGTGTTGTTG	GATCTGTATCTCCGACCCAA	1.76	0.24	0.08	-1.58	1.87	1.29	1.18	0.3
CFHR4	chr1	ACACAATATAATTGTAAACC	ACCACAGATTCCATAGTGTG	TGGTACTCGACTCTTGACCA	TTCACTGCACACAAGATGGG	0.8	1.24	0.09	-1.92	1.88	2	1.07	0.14
HPS1	chr10	ACCTGAGCTCTGATCGCCAG	AGGTTGATGCCCTGCCACAG	CAAGTTTGTCAAGAATCGAG	GGACGGTCATCTTATCCGAA	1.17	0.47	-1.81	1.34	2.44	1.11	0.18	2.74
WNT8B	chr10	AAGGCTGCAGTTTCTAGTCA	GGTCCACCTTGAGTGCTGCG	TGACAATGTGGGCTTCGGAG	TGCAGCTGCCAGACACGCCG	-0.3	0.55	0.27	1.15	1.02	2.16	1.63	2.29
MSMB	chr10	AACACCCAATAAACTCGGAG	ATTGCATAAAGTCACGAAGG	GAGTTCCAGGAGATTCAACC	TTAGAATGCATGGATCTCAA	-1.51	1	0.06	1.72	0.35	1.84	1.28	2.24
DHX32	chr10	AGTCAGATTTGTTATCGATG	CGGGGGCGTGATATGCACAC	GGAGGTTGTGTACCTTAGTG	GTACCAACGAAACAATCCTG	-0.04	1.21	0.05	0.12	1.02	2.83	1.05	1.81
LIPN	chr10	AAACCTGGTAAAAATGCCCG	ATGGCCAAATATGATCTCCC	GAGTATATACCCATCTTCAG	TGCAGGTTATGATGTATGGA	-0.02	1.85	0.63	0.16	1.34	2.9	2.03	1.74
ZNF485	chr10	AAGAGCTGCATTCTGAGCGA	AATTACTCAGTTGGAGCAAG	GATGGAAAAAGGCCTGGACT	TGGCCTTTACCCGGATTGAG	-1.33	-1.46	1.75	0.54	0.39	0.38	1.6	1.29
SLC18A2	chr10	ACAGATAACTTGGGATGATG	CATAGAGCACACTCCCGAAG	GGGACAGTCGGAAGGAACAG	TCCTTCAGCAGCGTGGTTAG	0.1	1.57	0.19	-0.19	1.21	2.43	1.9	1.1
AKR1C2	chr10	CATGTGCAGAATCAATATGG	CTGGAAAATGAATAAGATAG	GGATCATCTCCAGCAGCCTG	TGGCACCTATGCGCCTGCAG	-0.68	1.53	-1	0.72	0.51	1.52	0.5	1.03
CISD1	chr10	ACTTCCAGTTCCAGCGTACG	CAAAAGCATGTACTATCTTG	CAGCAGTTACCATTGCTGCT	GGTTGTCTTTCTGGATGTGA	-1.18	1.98	-0.35	-0.72	0.56	1.4	0.64	0.63
MSRB2	chr10	ATTTACTTTCAGCCTTTCAG	CCATGAGCCTCGGAAAACGA	GAGGCGCAGTTCCGAGGGTC	GTGGCAAAAGAAACTAACCC	1.63	1.75	0.9	-1.87	2.87	3.71	1.29	0.16
RPS25	chr11	AGACCCAGTGAACAAATCCG	GACAAGAAGAAGAAGGACGC	GGTGAGCAGAAGTGGTCCAA	TAAACTTATAACCCCAGCTG	1.87	-1.73	-2.02	1.6	2.84	0.49	0.1	1.34
CNTN5	chr11	AGGGAAAGTACGTTTGCCGA	CCTGATCATTAAATCTGCAG	GGAATGATAAAGATTGATGG	GTGTTTAGCAACCAACACTG	-1.02	1.8	-2.08	0.69	0.44	1.83	0.09	1.31
OR6T1	chr11	AGAAGTGGTCAATACCATTG	AGATGGTGTGATCCCCCGTG	ATCAGGGTCTCATAGCGGAG	TGTAGGTCACCATTAACCCC	0.44	1.58	0.76	-0.82	1.21	2.67	1.94	1.11
MMP1	chr11	AGGTGGACCAACAATTTCAG	CACACCTCTGACATTCACCA	GATGCTATAACTACGATTCG	TACCCTAGCTACACCTTCAG	-0.9	1.92	0.42	-0.34	0.99	1.43	1.37	1.1
ATG16L2	chr11	AGATAACCATCTCTTAGAGA	AGGAGAGGTCACTCAATTGG	TACTTCCCACAACATTCCAG	TGTAAGTTGCTGCTAAAACC	0.96	-2.15	1.02	-0.57	0.95	0.07	2.2	0.78
DUSP8	chr11	AGACTCACCGATGAACTCGA	GCAGAAGGACGTCCTAAACA	GGTCTATGACCAGAGCACGC	TGTTGTACTCCACGAAGGAG	-1.66	-2.34	1.85	-0.3	0.45	0.04	1.34	0.6
ANKRD13D	chr11	CATCTCAACGTAGAAATCGG	CTTCGACACAATGCCAACGT	GCAGCATTCCTCCCACACCG	GGAAACTGTTAGCGGCTACG	0.76	1.91	-0.37	-1.26	1.36	1.93	1.04	0.56
OR52L1	chr11	CATTGCCCACTAAAGCAAGG	GACCCCTGGATGCAGGATTG	GACGATGTACCCAATCTCGT	GAGGTACATAGATTGGTGCA	-0.51	2.16	-0.99	-1.4	0.47	1.49	0.45	0.43
COLCA2	chr11	ATGGTGTGGAGCACTTTGTG	CTGGTTAAAGCAGAAAGGGG	GGGCGTGTGAGGACAAGTGT	TTCTGGTGTCCAGAGAAGCA	0.93	0.1	1.12	-1.58	1.91	1	2.15	0.3
PUS7L	chr12	CTGCCTATTGAGAATTCAGG	CTTGAAAATAGGCTCATCGA	TGCTGGTAATCCGAATGTGG	TGGACCACAGAGATTTGGGA	-1.63	0.83	-0.31	1.09	0.27	1.15	0.98	2.03
CLEC4A	chr12	AGAATGAGATTGCCAATAGC	AGAGCTGGTTCATACAACAT	GAAGGACTGTGCTAGAATGG	GCCCCTCACAAAAGTAATAC	0.55	1.22	-0.34	-0.22	1.63	2.04	1.06	1.29
LRCOL1	chr12	CGTCCGCAACAACAGCCCGC	CTGTGGCCCATACCCTGCCA	GGAGCCATGCAGGAGACACG	TTGAACCTGTCCCATAAGGT	-0.94	0.52	1.61	0.11	0.92	1.58	1.93	1.23
PRMT8	chr12	AGACCGGGCAGCTTTGTACG	CTATGAGTCCATGCTCAACA	GATCATTAAGGCCAACCACT	GTCGAAGTAATAATCTCTCG	2.24	-1.21	-1.52	0.08	1.53	0.38	0.35	0.97
STAC3	chr12	GCCTGTAGCAGCCATGATGG	GTGCGCAGGGTTTCAAACAC	GTGGGGAACTATAGGCCCGA	TGACTCACGAACAATCATCC	-2.07	1.31	0.86	-0.88	0.09	2.07	1.1	0.51
THSD1	chr13	ATGGTGCTAATGGGACACTG	CCACTGTGCTCATCACGCTG	CCTTGGACGAAGGTGCATGG	GGACAAGCCCAACATCGTAG	-0.65	-0.05	0.18	1.66	1.09	1.25	1.39	1.59
CDC42BPB	chr14	AGAGGAATTGGTCAGACGTG	CTGGGGTCAAGAACACTGGT	GATATGGCGAGGTTCTACAT	TGCAGATGGAAGCTTACGAG	-1.63	-1.39	0.37	1.78	0.27	0.38	1.3	1.36
ITPK1	chr14	GAACCTTAGCCGGCCGATCG	GCTATCGTGTTCAACCAGGA	GGAGTCGTCATCGGTCCTGA	GGTTGGCGAGTCCTACACCG	1.01	-0.72	0.14	0.16	2	0.94	1.07	1.26
GPR33	chr14	AAGGTAACGATCAAGACCGA	ACATCATGACCGTAAAGGAA	ATCAAGGCAGTGGATTCATG	CACCCATAGATAGAGGCCAT	-0.83	1.38	-0.88	1.38	1.01	2.65	0.54	1.13
RNASE1	chr14	AGGCGCCGGAATATGACACA	CCCGGGCCAAGAAATTCCAG	CCTCATCATTTGGTTACAGT	GACATTCTGGACATCTACCA	1.04	0.66	0.06	-1.64	1.84	1.79	0.96	0.27
EXD1	chr15	CAAGCGAAGGGGTAACAGGT	GAATAATGTCTTTGACACAC	GAATATAGGGTGAATGCACA	GGAAGTCGAGCTTTCCACAA	1.47	-0.58	-0.64	1.36	2.62	1.17	0.77	1.41
SNRPN	chr15	AACCAGAGCGTGAAGAAAAG	CAGCTGCCCTACCAACCCCA	CAGGGCCTGCCAATCCAGCA	TTCTCAGGTAATGACTCCAC	-0.33	0.87	1.02	-0.27	0.95	2.07	2.08	1.2
LRRK1	chr15	CGACGACGTGCAGTACCTGA	CTGATGAAGATGATCATCGT	GATCAATCAAGGAATTGACG	GGCCCCAGGGGATAACCGAG	1.93	0.17	-0.5	-0.87	1.37	1.08	1.02	0.87
PKM	chr15	CAAAATCGAGAATCATGAGG	CTTCTCTCATGGAACTCATG	GTGGTGAATCAATGTCCAGG	GTTTGCGTCATTCATCCGCA	2.37	-1.73	-1.97	-0.89	1.61	0.44	0.12	0.49
ADGRG1	chr16	AGGACCCCATACCTGGAACA	CCCCTGCATACTCACATGTG	GAGCTCGCACATGTCCACCG	GGAGGACCGGATCAACGCCA	0.75	-0.75	0.89	1.14	1.22	1.01	2.11	3.4
FTO	chr16	AAATCTGCAGACATACACAA	AACCGGCCAAAACACAGTGT	GAGGATGACTCTCATCTCGA	GTCTAATATAAAACACACCG	1.04	0.19	-0.01	0.39	2.93	1.39	0.96	2.11
ST3GAL2	chr16	ACGGGCACAACTTCATCATG	AGAGAACATGGATCTTCCAC	CAAGTCACACAACACCAATG	GTGGCTGTCAAACCAGTCGG	-0.61	0.34	1.46	0.52	1.16	1.46	2.46	1.58
VPS4A	chr16	ACTCACACTTGATAGCGTGG	ATGGCCGAATCCAACACCCA	CAACATACGGTGGAACGACG	GGCCGCCCGGAGGATCAAAA	-1.43	0.29	-0.21	1.51	0.41	1.24	1.18	1.31
MT1X	chr16	CAGGCGAGCAGGAGCAGTTG	GTGTCCCTTACCAGGCGAGC	GTTGGCTCCTGTGCCTGTGC	TGCTGCTCCTGCTGCCCTGT	-1.15	1.66	-0.22	0.5	0.57	1.36	1.02	1.16
PSMB10	chr16	CACTAACGATTCGGTCGTGG	CGATCAGCGATGCACCCACG	GAGCTACACGCGTTATCTAC	TCTCCTTCGAGAACTGCCAA	0.23	1.43	-0.23	-0.28	1.27	2.19	1.16	1.15
NOMO3	chr16	CACATCCATCACAGGCCTGT	GCAACAATGTCAGCCAGCTG	TCTACCATCTCCTGCACAGG	TGGCTGACATTGTTGCAACA	1.62	-0.28	0.4	-1.07	1.34	0.89	0.96	0.81
OR1D2	chr17	GATGTATGTATTGCTGAGGA	GTCCATGTACCTGGTCACGG	TGACCAGAGTGACCTTCTGT	TGAGGCCATAGAGGACGGAT	0.61	0.42	1.21	0.64	1.75	1.05	4.25	3.1
APPBP2	chr17	ATGGATAAACTATCAAAACA	ATGTCCACCAGTATAGCTCT	GGCATACAAATGGTGCATCG	TGCAGTGTATTTGGCACGGT	-0.13	0.12	1.13	0.94	1.01	1.95	2.6	2.17
KRT33A	chr17	CTGGTAGCTGGCACACACCA	CTTGGTCCTGAAGTCATCTG	GCGGTCGTTCAGGAACTGCA	GGTGGACGCTGCTCCCACTG	0.17	-1.27	0.24	1.17	1.03	0.55	1.17	2.05
MED24	chr17	CCTCGAGCAGGATCACGGCG	GAAGTACTCTCATGGAGACA	GCCCGGAAATTCATCAAGTG	GCTGCACATCGCCAAACTAG	1.28	0.24	-0.34	0.25	2.22	1.18	1.09	2.05
UNK	chr17	ATCCACGAGACAGACTCGAA	ATGTCCAAACGTCAAGCACG	GGAACAGCATACGTTCTACG	GGCAGCCCGTCTAACCTCTG	-1.02	-1.67	-0.03	2.23	0.44	0.25	0.84	1.53
CCL2	chr17	ACTGGGGCATTGATTGCATC	ATTGGTGAAGTTATAACAGC	CAGCCACCTTCATTCCCCAA	CCACAATGGTCTTGAAGCTG	-0.73	1.12	-0.25	0.98	1	2.23	1.23	1.24
RECQL5	chr17	GACCCCGAGCTGTATGAGGG	GTACCTTTAGGGTTAGCAAG	TCGTGGAACTCACTCATCAG	TGGCGGTCAGAGCCACACAA	-1.08	0.18	2.04	-0.26	0.75	1.22	1.43	1.1
KRTAP4-11	chr17	ACAGCAGCTGGGGCGACAGT	AGCTGGAGATGCAGCATCTG	GGCTCCGTGTGCTCTCACCA	TGGAGATGCAGCATCTGGGG	-2.28	1.38	-1.58	-2.25	0.92	2.08	1.54	1.04
CYB5A	chr18	CCTTTGAACAGCATCCTGGT	CGGGCACTCTACAGATGCCA	CTGGCTGATCCTGCACCACA	GTCCAAAACATTCATCATTG	0.73	-0.01	-0.19	1.12	1.89	1.69	1	2.44
RAB31	chr18	ATGACCAAAACTGTGCCTTG	CATCGTGTGTCGATTTGTCC	CATCTTACCTAATATCTGAG	TACCTTGAAGAAATGGGTCA	0.1	-1.02	0.9	1.13	1.01	0.82	1.91	2.12
GALNT1	chr18	ACCAGTTCATGTAATTCGAA	GCTGGAATGGATATTTGGGG	TAATCTTCCTACAACAAGTG	TTATGACATCAGGAGAACAG	-0.29	-1.14	-1.82	1.83	0.6	0.4	0.18	1.32
DYM	chr18	CTAGCCAGAACTTACAAGAG	CTTACCTGCTAGTTGGTGCA	GACCTCGCATCAAATACTTG	GATGGAGCAAGGTATACAAG	0.22	2.57	-1.57	-0.23	1.27	1.74	0.31	1.14
TEX261	chr2	AGCGGCTGGACTCTATTACC	GGAAGCGCTCAAAGACGTAG	GGAGGAGGCCAAAGTAGACG	TCCCTCAACAGGACTAGTGG	1.02	-1.95	-0.17	1.34	1.39	0.13	1.11	2.27
CAPN14	chr2	AGACGGTCATCGATCACCAC	CAAACTTACCTACTATCCCC	TGGACGTACACCATGCGGGA	TTCCTGTGAGAGTATAGGCA	-0.29	1.42	0.25	0.88	1.15	2.24	2.1	2.16
SUPT7L	chr2	AATCAACTGAATCGTATGGA	CCACCAGACGGAACTCCCGT	GCCACAATCCTGGCCCACGC	TCTTACAATCTAAAGGCAGG	-0.62	-0.62	0.2	1.69	0.73	1.12	1.26	1.44
KCNK12	chr2	CCGCCGTTCGCACCTCAACG	CTTCTACTTCGTGGGCACCG	GCGCGGCCTCGTAGTGCCGG	TTCTCGGCGCTCGAGAGCCC	1.26	-0.87	0.31	0.4	2.37	1.02	1.07	1.39
SPC25	chr2	AGTACTGACTGCAAATATCC	GACTTGTATAAAGATCGACT	GGGACTAAGAGATACCTACA	TTGGAATAAATTCAAAAGTA	2.28	-1.04	-0.64	0.27	1.55	0.71	0.8	1.22
CALCRL	chr2	AGAATTAGAAGAGAGTCCTG	CGTTTACTGCAACAGAACCT	GTGGGTGTTAACATTACACT	TTACCTACACACACTCATTG	-0.74	1.05	-0.75	0.93	0.97	2.15	0.62	1.21
ORC4	chr2	ACCTGCAGAGTTTCCAGACA	CAATGACAAAATCGCCCTAA	CATCTAATATGAAGATCACT	GTCCTTATTATCGGACCCCG	1.28	0.91	-0.43	-0.37	2.14	1.83	1.04	1.09
INHBB	chr2	CAGGACACCTGTACGTCGTG	GAAGAAGTATAGGCGGACCC	GCATACCTTCCCACTCACGG	TCGCCTGGGTCCACGAACAC	1.23	0.04	1.18	-0.53	2.45	1.61	1.79	1.06
LPIN1	chr2	AAGAAACACCACAATCAAGG	ACCCTAATTCGGATAGAGAG	ATTGGGGTCATCGATAATAG	GACCAATCGCCAACTCTGGT	1.05	1.22	-1.03	-0.09	1.52	2.31	0.81	1.06
ATG16L1	chr2	CATACTTACGAAGACACACA	CTTCCCAAAGCTTAACCCTG	GAATAACCAAATGCAGCGGA	TGCAAGCCGAATCTGGACTG	2.08	-0.62	-1.03	-0.09	1.46	0.78	0.73	0.81
ALLC	chr2	AAGCACGGGCTGTCACTCTA	ACAGACACCCCCAAAAGCGA	GCTAGCTAAAATCCGACGAC	TGGCGGGGCAAAGTCTATGG	-0.11	-1.39	1.59	-0.16	1.22	0.44	1.4	0.75
MAL	chr2	CCTCCCCCGCAGATCTTCGG	TACATAATTGGAGCCCACGG	TATGTACAGGATGATCAAGG	TGAGGCGCTGAGGTAAAAGA	-0.85	1.87	-0.99	-1.78	0.45	1.34	0.43	0.2
DEFB119	chr20	CTGGTTCTTCTATGGCCAGA	GGGTAACAGTGGAATTTGTA	TACCCATGCATCGAAGGATG	TTCACGTTACCTGATATCAC	0.59	1.58	-0.73	0.62	1.25	3.03	1.21	1.74
LKAAEAR1	chr20	AGGGTGAGGAGCGTGCCAAG	CGTGCGGGTCGGTGGAACCG	GAGCCGGTTCTGGCGCTCGG	GGCTGCGCTACACCCGCATG	0.24	1.12	-0.94	0.27	1	2.21	0.92	1.22
TMEM230	chr20	CAGCACAGTGGCAAGTGCGA	GATGTAGCCTGACAGCAGGA	GTCAGGCTACATCAGCAAAG	TGATCAGCACTGGAACGGCC	-0.03	0.17	1.2	-0.28	1.08	1.64	2.2	1.05
SH3BGR	chr21	AGAGCCTCTTAAGTTGGAGC	AGCGGCGCATTCCCTGACAG	TACATCTTCTGGGTCCATAG	TCAATGAGGAGCAGTACTGT	0.74	0.94	-1.77	1.68	1.26	2.18	0.2	3.37
RSPH1	chr21	GAGGGCACGGCTACCCAACG	GCAAGGCACCTATTTATACG	TCATTACCCAGGAATATGAG	TGGGCAAATGACCTGCGGCA	1.65	0.55	-1.27	-0.28	1.62	1.25	0.55	1.19
KRTAP11-1	chr21	CACAGCAGGTCTCTTGACAG	CCTGCTCAACTACCTACAGC	GGTGGAAGTCGTGGTAACTT	TTTGTCGAGAGCAAGTCACC	-1.5	-0.75	2.18	0.24	0.36	0.61	1.5	1.18
PDXK	chr21	CTGTCTTCCAGGTTACTGAG	GAGCTCCAGGAGTTGTACGA	TCCCCCTAAAGGTTATACGA	TTTCTTTGTAGACGGGAAGG	0.45	-1.17	1.37	0.19	1.48	0.65	2.1	1.12
ABCC5	chr3	TACGGAAAGAGGCACCCATG	TGAAAAGGGCCATAATAACC	TGTTAAGACTAGAGAGACTG	TTTATTCATAGAAATCCGCG	-0.78	1.98	-0.21	0.45	1.17	1.47	1.31	1.4
P2RY1	chr3	ACTTCGCAGGTACTCGTCTG	AGCCCAGAATCAGCACCAAG	CAAGGCGCATTTGAACGACG	TAAAACAGACTGGATCTTCG	-1.14	1.58	-0.85	0.35	0.53	1.32	0.68	1.21
SKIL	chr3	AAATGGAAAAACGATAAACA	AGAAGTAAGTGACACATTTG	AGAATGCATCACAAACGTCT	TCCCAGTTTGAAACACACAT	1.3	-0.85	0.55	0.17	2.05	1.05	1.63	1.09
GRIP2	chr3	AATGACTGACTTGTTCCGGA	CACCGAGGACGGGACTATGG	CTGGGCCTGACTATCTCAGG	GTCCTCGAACTACAATGGGG	-0.23	0.1	1.22	-0.06	1	1.58	2.32	1.06
FAM19A1	chr3	CTGCTGGAAAGTGTGCTGAA	TACCTACCATCGACGCAAGA	TATCCACAAATACAGGACCC	TTGTAACAAGAATCGCATTG	-0.23	1.81	0.14	-1.09	1.05	1.31	1.27	0.74
OR5H14	chr3	ACATTGGGATATGAAGATGA	ATAAAGTAAGGGTTTGCATA	CAGCATCTTCAGAGTCACTG	TTAATCTTGTCATATGTAGG	0.44	0.72	1.08	-0.87	0.83	1.52	2.06	0.69
LSMEM2	chr3	ATCAGCGACCTACATAGTGG	GCAGGCATACCTCATGCACG	GCCCTGTGTACAGACGAGGA	TAACTGAAGAGGCACGACCG	-0.44	1.12	0.88	-2.24	0.94	2.09	1	0.05
HPGD	chr4	GCTGACCAGCAACAACTGAG	GCTGCTAATCTTATGAACAG	GTGGATTGGAATCTTGAAGC	TACATGAGTAAGCAAAATGG	-0.49	-1.19	0.95	1.04	0.87	0.62	0.96	2.18
MAD2L1	chr4	AATGTGGTGGAACAACTGAA	ACTCGAGTAAAGGTTTCAGA	AGCAGGGAATCACCCTGCGC	TGATCTGTCTGATCACTGAA	0.91	-0.27	1.38	0.07	2.13	1.12	2.23	1.84
PSORS1C1	chr6	CAGAAAAGGAAGGACACAGG	CCTCCAAGCAATGATATCCA	CTGATGCAAACAGCTCTGGG	TAACACAGATCCCAGCTCCG	-2.44	-1.27	-1.6	2.03	0.03	0.63	0.43	1.42
GUCA1A	chr6	CATTGATTTCATGGAGTACG	CCTCAAGAACCTGAGCCCGT	GAACTGGCGGAACTCATAGA	TGATGGTGAGCAGCTCATCG	-1.79	2.23	-1.74	0.35	0.19	1.52	0.49	1.32
CD24	chr6	CCCAGAGTTGGAAGTACTCT	GAGCAATGGTGGCCAGGCTC	GAGTACTTCCAACTCTGGGT	GGCACTGCTCCTACCCACGC	1.64	0.12	1.3	-0.53	2.58	1.63	1.96	1.24
NR2E1	chr6	CGGTGTCCACCACTCCAGAG	CTACTTCCGTGGACACAAGG	GAAGTCAACATGAACAAAGA	TGATTCACACACCGACTCCG	1.6	1.17	0.63	-0.52	3.14	2.45	1.64	1.22
SMLR1	chr6	CCAACCACACAGACCCCACG	GAAAACAAGTACAGACTCAG	GCAGCAGCAAAGTCACGGGG	GGGAGTCACACTCAGGACCA	1.86	-0.37	0.39	-0.71	1.39	1.29	1.34	1.04
ID4	chr6	ACGACTGCTATAGCCGCCTG	CAGGCACAGCGCCGGCTCGT	CGCAGCCCGACGGCGCCTTG	GCACGTTATCGACTACATCC	-1.39	0.63	1.52	-0.58	0.44	1.18	1.75	0.78
GJA1	chr6	AAGCCTACTCAACTGCTGGA	GGAAACAGTCCACCTGATGT	TGAGCCAGGTACAAGAGTGT	TGGTAAGGTGAAAATGCGAG	-1.86	1.52	0.33	-0.59	0.16	1.3	1.18	0.76
EEF1E1	chr6	ACAGGGTCACTCAAGTAGAT	AGTCTGTAGACTCCAACAGA	CCAGTTCTTCAGACAAACAA	GAAACAGCATATGCTCCAGT	1.13	0.86	0.78	-0.2	2.4	1.47	1.06	0.75
LTV1	chr6	AGCTGACCCTACATGATGAG	CTGCTGCTAAAGGATCTCGT	GTGTGCACTGAAGGTACTTG	TCAGGATCAAAATCCAGTCG	1.36	-0.66	0.4	-1.21	1.4	0.69	1.12	0.61
COA1	chr7	CCCCGGCATAGAACACACCG	GCAGCTGCAGAGCCATCCCG	TTATCTCAAGCTCATCGACA	TTTATATTACAAGTTGGCAG	1.09	0.27	-0.33	0.9	2.29	2.07	0.98	2.13
PEX1	chr7	CGTAGTCAGGATAACTCCAG	GACGCGTTATATATACTAGG	GTTGACTGTAAAGCTTTACG	TTGACACTTCGCAAAGACGC	-3.15	1.18	0.23	0.63	0	2.2	1.04	1.75
CHCHD2	chr7	AGTCGCTCAGCCACCAGCAG	ATTACTGGGGGCTTCAGTGG	CCCACCTGGTAAGTGATGTC	CGATGGTCTCACCTGGCCGG	1.97	-0.58	-0.77	-0.46	1.39	0.77	0.5	1.18
NOS3	chr7	CCTCCCAGTTCTTCACACGA	GTGTATGGATGAGTATGACG	TGAGCACTGAGATCGGCACG	TGGATCCGGCCCACGCAGCG	0.07	-0.63	1.67	-0.29	1.25	0.96	1.42	1.17
RADIL	chr7	ATGACGTTGATCGAGCCGGG	CTGGTACAGCGAGTACCGCA	TACGTGCTGTGTGACGTGGT	TGCCGGGAGGCAGATGTACA	-1.02	1.32	0.7	-0.06	0.83	1.85	1.57	1.1
C1GALT1	chr7	CAAACACGTCAAAGCTACTT	TCATACTAGACAATTTGAGG	TTCATAATGATCCTCATGCA	TTTAAGCCTTATGTAAAGCA	-2.64	1.04	0.23	-0.11	0.01	1.49	1.16	0.96
TMEM140	chr7	CTGGTGACACTGTAGGGTGC	GACCTGCCCAACCTGAGAAT	GCAACAGTGATGAGAGAGCG	GGCAGATGACCACAATCACG	0.19	0.97	1.51	-1	1.18	2.1	2.21	0.85
AMPH	chr7	AGACTTCCATCAAAAACTCG	ATTGCCCTGGGACCTATGGA	GGTGTCTTTGCAATGCGGAG	TCCAACACTAGGCATGCAGG	1.16	1.58	-0.59	-0.66	1.36	2.43	1.21	0.77
FAM71F1	chr7	AGTGCGTGACAAGAATCCTA	CCAGTGTCAAATGGCACCAG	GAACCAGTCGGATCCAGAAG	GCTGTGTTGCAGGTCAAAAG	1.03	-0.31	0.75	-1.16	1.92	0.95	1.13	0.66
ZPBP	chr7	ACTGCACAAATAACATCCAC	ATGGCATTCAGACTTAAGTA	CCTCGAATATAAACCTACTG	TGCGTTACACATAACACGTG	2.14	-0.8	-0.68	-1.01	1.48	0.57	0.84	0.43
DUSP4	chr8	AGCGCACGTTGACCGAACCT	GCGCTCCGGCCTCTACTCGG	TCAGTACAAGTGCATCCCAG	TGGGACCCCACTACACGACC	0.43	0.41	-1.58	1.06	1.44	0.97	0.3	2.6
SLA	chr8	ACTGGTACTACATTTCCCCG	AGACGGGTAGTCACTTAGCA	CCCCCCGATATTCCGCCGAG	TGTGTGGCCAGAGTTTACCA	0.38	-0.72	0.27	1.22	1.37	1.06	1.26	2.28
TDRP	chr8	AACCAGATGAAATTGAAGGT	GCTGCTGGACGAGCCCCCCG	GTTCAGGGAGCAAGTTTCCG	TGTAAATCTCCCAAGTCCAA	0.25	1.18	0.23	-0.37	1.96	2.19	1.18	1.04
EXT1	chr8	AAGTTACCAAAACATTCTAG	ATATCACGTCCATAACGGGG	GATTGTATTAACTACACTAG	GGATGATCCTTAGAAAAGAG	0.4	1.69	-0.43	-0.87	1.26	1.4	1.02	0.96
EXD3	chr9	GAAGACCTGACCAGACACGA	GGCACGAACTCACCTGCACA	GGCCACATAGCGCTCCACGA	TGGTGATAGAGGGGTCCGAG	1.11	-1.58	-1.41	1.15	1.02	0.3	0.38	2.37
OR1B1	chr9	ACTGCACACCATGTTGCGTG	CAACTGGGGCAGTGTAACTG	CTAGTAAGCAGGCACACCGT	TGACATACATTCTAATGAGC	0.32	0.26	-1.04	1.03	1.28	0.96	0.8	2.26
COL5A1	chr9	AGCATGAGCATGGTTCCTGG	GGTGAGGTCATCATACGGTG	TCCAGCGTCTGCATTTCCCG	TGCCATTGATGTCGATCATG	0.2	0.17	-0.41	1.14	1.88	1.11	1.02	2.06
GTF3C4	chr9	AACAACGAATGCCGGGACGT	GGATAGGGTGTTCAACCCTG	TCCCACCAAAACAATACACT	TGAGAGTAACAAATTGGACC	0.41	1.17	-0.21	0.2	2.13	2.38	1.03	1.42
DNAJB5	chr9	CTAAGTGACCCCAAGAAACG	CTTTCACTACACCTTTCATG	GAATAAAGAACCCAACGCTG	TGGGCGAACTGTGCGCACCG	0.24	1.76	-0.84	0.29	1.24	2.23	1.06	1.29
C9orf62	chr9	CAGGCGTCAGCACAGTGGCG	CGGCCACAGGAAGGACACTG	GAGGTGCGTGACCACAACAC	GGCTGAGGAACAGCCTCACA	0.05	1.39	0.52	-0.21	1.57	2.39	1.8	1.14
TLN1	chr9	CAAGCTTAAACCCTTACCTG	GGATGGGCAACTGTTGCGAG	GGTGACTGCACAGCCCACTG	TGGACCATGGTCGGACACTG	1.5	-2.37	0.51	-0.54	1.56	0.04	1.18	0.81
TMEM8B	chr9	CAGCACATATCGACTCCGAA	CGTGCGCCAGGAAAACGTGA	GCCCAGCCGTGTTCGCCATG	GGCAATGACAGTGACCCACA	-1.6	1.8	-0.59	-1.73	0.43	1.31	0.45	0.22
CXorf51A/B	chrX	CCATCAACCTCAAGTACCAA	GGAAGACACCCCGTCAACGA	GGGCCTAAAGACCACCAGGA	TGTAGGGCCTAAAGACCACC	2.13	0.35	-0.84	0.3	1.72	1.53	0.84	1.41
FAM127A	chrX	CCGGAGTTCATCGTGCAGAC	CGGCGATACCGACCGACTCC	CGTCGCAGGCCGGATCGGCA	GGTATCGCCGTCAAACGTCT	0.93	-0.68	1.06	0.13	1.97	0.97	2.15	1.33
FUNDC2	chrX	ACACACGTAGAGGATCTGCG	GCCCTTACCTTGACTGGACG	GCTTCTTAGCAAATTCCGCA	TTCAGCAGAAAAGTATAGCG	1.7	0.34	1.39	0.13	3.35	2.45	2.67	1.27
NLGN3	chrX	AGTGATGTGACAACGTGAGG	GACCCGCCGTAAAACACTGG	GGACTTAGCGGATAATGACG	TCTTCGGCAAAAGAGTGCCA	-1.24	1.32	-1.47	0.89	0.38	2.11	0.38	1.1
RPA4	chrX	ACATATACTCCGACTGACAA	CATCGTGGGGGTAATCAGAG	TATGACCGCGAAACCAATCG	TTGCATCTCTCTCACACAGT	2.12	-0.39	0.2	-0.54	1.61	1.13	1.47	1.01
SPANXN2	chrX	AAATTCAAATCAACTGGAGA	CAATAATAGTGTATTACTAC	CATCAATCCAGTCCAAGAGG	CTCAGCTGAAGGATCTTCAC	1.83	-0.88	0.17	-1.08	1.33	0.75	1.07	0.51
ARAF	chrX	AGTGTCCAGGATTTGTCCGG	GCCCAACAAGCAACGCACGG	GTAGTGATGGAACCCCCCGG	TGGTCTACCGACTCATCAAG	0.02	-1.35	1.81	-1.63	0.9	0.38	1.31	0.28
Non-Target	unknown	GCTCCCATCCATAGTAAAAA	GCTCGCAAGTATTTAAGGAC	GCTGAACGCCGACAGGACGG	GCTGATATATACGACAAGCC	1.21	0.14	0.5	-0.07	2.76	1.55	1.99	1.05
Non-Target	unknown	GTATCCCATATCGGCACAGG	GTATTAAGATGCGTCTTAGA	GTCAGGTAATAGTCGGACTC	GTCATCAGCGATTTGACGAG	-0.31	1.82	0.07	-0.43	1.14	1.82	1.32	0.96
